# Supplementary material for: Array of metabolic pathways in a kleptoplastidic foraminiferan protist supports chemoautotrophy in dark, euxinic seafloor sediments
Source: ISME J. 2024 Dec 13;19(1):wrae248. doi: 10.1093/ismejo/wrae248 (PMC11736642; doi:10.1093/ismejo/wrae248)
Supplement: Supp_Table1_stella_prediction_unclustered_wrae248 [file supp_table1_stella_prediction_unclustered_wrae248.txt]

Contig	Import likelihood	Mitofates Probability	TargetP Probability	PredSL Probability	Combined Probability	Top Blast hit ID	Target Cover	Target ID	Eggnog Evalue	COG	Eggnog Description	Preferred Name	EC	Kegg Reaction	PFAMS
1_1	None	0.013	0.002074	0.098218	2.65E-06	No hit passing threshold	0	0	No Annotation	No Annotation	No Annotation	No Annotation	No Annotation	No Annotation	No Annotation
2_1	None	0.003	0.000017	0.004088	2.08E-10	No hit passing threshold	0	0	No Annotation	No Annotation	No Annotation	No Annotation	No Annotation	No Annotation	No Annotation
3_1	None	0.002	0.000347	0.098636	6.85E-08	No hit passing threshold	0	0	3.31E-60	IQ	AMP-binding enzyme C-terminal domain	-	-	-	AMP-binding,AMP-binding_C
4_1	None	0.001	0.00002	0.004088	8.18E-11	No hit passing threshold	0	0	3.64E-05	T	signal transduction	CASKIN1	-	-	Ank_2,Ank_3,Ank_4,Ank_5,Caskin-Pro-rich,Caskin-tail,Caskin1-CID,SAM_1,SH3_2
5_1	None	0.076	0.01016	0.006064	4.68E-06	No hit passing threshold	0	0	No Annotation	No Annotation	No Annotation	No Annotation	No Annotation	No Annotation	No Annotation
6_1	None	0.03	0.063487	0.658479	0.001254146	No hit passing threshold	0	0	No Annotation	No Annotation	No Annotation	No Annotation	No Annotation	No Annotation	No Annotation
7_1	None	0.001	0.000022	0.010989	2.42E-10	No hit passing threshold	0	0	No Annotation	No Annotation	No Annotation	No Annotation	No Annotation	No Annotation	No Annotation
8_1	None	0.014	0.206612	0.980572	0.002836371	No hit passing threshold	0	0	No Annotation	No Annotation	No Annotation	No Annotation	No Annotation	No Annotation	No Annotation
9_1	None	0.002	0.000039	0.097773	7.63E-09	No hit passing threshold	0	0	1.11E-22	O	Peptidyl-prolyl cis-trans isomerase	-	5.2.1.8	-	Pro_isomerase
10_1	None	0.021	0.021322	0.046156	2.07E-05	No hit passing threshold	0	0	5.07E-44	A	Sec63 Brl domain	-	3.6.4.13	-	DEAD,Helicase_C,Sec63
11_1	None	0.011	0.013258	0.122737	1.79E-05	No hit passing threshold	0	0	5.85E-83	M	SIS domain	-	2.6.1.16	R00768	GATase_6,SIS
12_1	None	0.001	0.000067	0.00446	2.99E-10	No hit passing threshold	0	0	2.26E-47	G	Catalyzes the phosphorylation of D-fructose 6-phosphate, the first committing step of glycolysis. Uses inorganic phosphate (PPi) as phosphoryl donor instead of ATP like common ATP-dependent phosphofructokinases (ATP-PFKs), which renders the reaction reversible, and can thus function both in glycolysis and gluconeogenesis. Consistently, PPi-PFK can replace the enzymes of both the forward (ATP-PFK)…	-	2.7.1.90	R00764,R02073	PFK
13_1	None	0.002	0.000001	0.004089	8.18E-12	No hit passing threshold	0	0	1.76E-05	S	sensory perception of sound	-	-	-	Antistasin,EB
14_1	None	0	0.000002	0.005563	0	No hit passing threshold	0	0	No Annotation	No Annotation	No Annotation	No Annotation	No Annotation	No Annotation	No Annotation
15_1	None	0.004	0.000034	0.051528	7.01E-09	No hit passing threshold	0	0	No Annotation	No Annotation	No Annotation	No Annotation	No Annotation	No Annotation	No Annotation
16_1	None	0	0.009633	0.098527	0	No hit passing threshold	0	0	No Annotation	No Annotation	No Annotation	No Annotation	No Annotation	No Annotation	No Annotation
17_1	None	0.003	0.000014	0.730378	3.07E-08	No hit passing threshold	0	0	0.000185	S	protein import into mitochondrial matrix	DNLZ	-	-	zf-DNL
18_1	None	0.003	0.000014	0.730378	3.07E-08	No hit passing threshold	0	0	0.000185	S	protein import into mitochondrial matrix	DNLZ	-	-	zf-DNL
19_1	None	0.013	0.080306	0.984364	0.001027654	No hit passing threshold	0	0	No Annotation	No Annotation	No Annotation	No Annotation	No Annotation	No Annotation	No Annotation
20_1	None	0.01	0.011351	0.004688	5.32E-07	No hit passing threshold	0	0	7.93E-09	A	Belongs to the helicase family. Dicer subfamily	dcl2	-	-	DEAD,Dicer_dimer,Helicase_C,ResIII,Ribonuclease_3
21_1	None	0.019	0.000786	0.097135	1.45E-06	No hit passing threshold	0	0	No Annotation	No Annotation	No Annotation	No Annotation	No Annotation	No Annotation	No Annotation
22_1	None	0.001	0.00501	0.139313	6.98E-07	No hit passing threshold	0	0	No Annotation	No Annotation	No Annotation	No Annotation	No Annotation	No Annotation	No Annotation
23_1	None	0	0	0.004088	0	No hit passing threshold	0	0	No Annotation	No Annotation	No Annotation	No Annotation	No Annotation	No Annotation	No Annotation
24_1	None	0.003	0.000016	0.005248	2.52E-10	No hit passing threshold	0	0	No Annotation	No Annotation	No Annotation	No Annotation	No Annotation	No Annotation	No Annotation
25_1	None	0.002	0.000423	0.004093	3.46E-09	No hit passing threshold	0	0	No Annotation	No Annotation	No Annotation	No Annotation	No Annotation	No Annotation	No Annotation
26_1	None	0	0.000149	0.005215	0	No hit passing threshold	0	0	No Annotation	No Annotation	No Annotation	No Annotation	No Annotation	No Annotation	No Annotation
27_1	None	0.017	0.098972	0.095867	0.000161299	No hit passing threshold	0	0	1.04E-27	O	Belongs to the ClpA ClpB family	-	-	-	AAA,AAA_2,ClpB_D2-small,Clp_N
28_1	None	0.002	0.000004	0.00409	3.27E-11	No hit passing threshold	0	0	No Annotation	No Annotation	No Annotation	No Annotation	No Annotation	No Annotation	No Annotation
29_1	None	0.008	0.000137	0.114349	1.25E-07	No hit passing threshold	0	0	No Annotation	No Annotation	No Annotation	No Annotation	No Annotation	No Annotation	No Annotation
30_1	None	0.003	0.003013	0.004088	3.70E-08	No hit passing threshold	0	0	No Annotation	No Annotation	No Annotation	No Annotation	No Annotation	No Annotation	No Annotation
31_1	None	0.02	0.010555	0.098499	2.08E-05	No hit passing threshold	0	0	No Annotation	No Annotation	No Annotation	No Annotation	No Annotation	No Annotation	No Annotation
32_1	None	0	0.000017	0.015092	0	No hit passing threshold	0	0	3.08E-81	O	ATP binding	HSPA5	-	-	HSP70
33_1	None	0.001	0.000001	0.028383	2.84E-11	No hit passing threshold	0	0	No Annotation	No Annotation	No Annotation	No Annotation	No Annotation	No Annotation	No Annotation
34_1	None	0	0.000078	0.004089	0	No hit passing threshold	0	0	No Annotation	No Annotation	No Annotation	No Annotation	No Annotation	No Annotation	No Annotation
35_1	None	0.007	0.000017	0.098551	1.17E-08	No hit passing threshold	0	0	3.10E-23	U	Complex) subunit	-	-	-	Adaptin_N,Alpha_adaptinC2,B2-adapt-app_C
36_1	None	0.156	0.002201	0.098624	3.39E-05	No hit passing threshold	0	0	No Annotation	No Annotation	No Annotation	No Annotation	No Annotation	No Annotation	No Annotation
37_1	None	0.009	0.000034	0.097837	2.99E-08	No hit passing threshold	0	0	No Annotation	No Annotation	No Annotation	No Annotation	No Annotation	No Annotation	No Annotation
38_1	None	0.071	0.000246	0.098686	1.72E-06	No hit passing threshold	0	0	No Annotation	No Annotation	No Annotation	No Annotation	No Annotation	No Annotation	No Annotation
39_1	None	0.001	0.00001	0.098133	9.81E-10	No hit passing threshold	0	0	1.17E-18	I	spectrin binding	HACE1	2.3.2.26	-	Ank_2,Ank_4,HECT
40_1	None	0.015	0.000356	0.035648	1.90E-07	No hit passing threshold	0	0	No Annotation	No Annotation	No Annotation	No Annotation	No Annotation	No Annotation	No Annotation
41_1	None	0.055	0.000535	0.942437	2.77E-05	No hit passing threshold	0	0	No Annotation	No Annotation	No Annotation	No Annotation	No Annotation	No Annotation	No Annotation
42_1	None	0.002	0.000046	0.097994	9.02E-09	No hit passing threshold	0	0	No Annotation	No Annotation	No Annotation	No Annotation	No Annotation	No Annotation	No Annotation
43_1	None	0.016	0.001164	0.004102	7.64E-08	No hit passing threshold	0	0	No Annotation	No Annotation	No Annotation	No Annotation	No Annotation	No Annotation	No Annotation
44_1	None	0.009	0.000591	0.06622	3.52E-07	No hit passing threshold	0	0	No Annotation	No Annotation	No Annotation	No Annotation	No Annotation	No Annotation	No Annotation
45_1	None	0.028	0.000128	0.098418	3.53E-07	No hit passing threshold	0	0	1.22E-13	J	tRNA (guanine(9)-N(1))-methyltransferase activity	-	2.1.1.221	-	tRNA_m1G_MT
46_1	None	0.004	0.000014	0.098566	5.52E-09	No hit passing threshold	0	0	No Annotation	No Annotation	No Annotation	No Annotation	No Annotation	No Annotation	No Annotation
47_1	None	0.007	0.000002	0.004089	5.72E-11	No hit passing threshold	0	0	1.99E-112	EO	Peptidase family M1 domain	-	3.4.11.2	R00899,R04951	DUF3458,DUF3458_C,Peptidase_M1
48_1	None	0.122	0.004697	0.029548	1.69E-05	No hit passing threshold	0	0	No Annotation	No Annotation	No Annotation	No Annotation	No Annotation	No Annotation	No Annotation
49_1	None	0.122	0.004697	0.029548	1.69E-05	No hit passing threshold	0	0	No Annotation	No Annotation	No Annotation	No Annotation	No Annotation	No Annotation	No Annotation
50_1	None	0	0.000061	0.004092	0	No hit passing threshold	0	0	No Annotation	No Annotation	No Annotation	No Annotation	No Annotation	No Annotation	No Annotation
51_1	None	0.005	0.014566	0.098718	7.19E-06	No hit passing threshold	0	0	7.72E-104	M	domain protein	cpbA	-	-	Collagen_bind,F5_F8_type_C,FctA,Gram_pos_anchor,LRR_5
52_1	None	0.467	0.068859	0.098694	0.003173718	OJ1343_D04.4_Chloroplast	55.4	97.56097561	1.07E-66	J	Binds to 23S rRNA. Forms part of two intersubunit bridges in the 70S ribosome	rplN	-	-	Ribosomal_L14
53_1	None	0.006	0.000037	0.098687	2.19E-08	No hit passing threshold	0	0	No Annotation	No Annotation	No Annotation	No Annotation	No Annotation	No Annotation	No Annotation
54_1	None	0.004	0.016292	0.984476	6.42E-05	No hit passing threshold	0	0	1.07E-08	S	NAD/NADP octopine/nopaline dehydrogenase, alpha-helical domain	-	-	-	Octopine_DH
55_1	None	0.002	0.007592	0.01249	1.90E-07	No hit passing threshold	0	0	1.30E-57	I	PFAM carboxyl transferase	-	2.1.3.1,2.1.3.15,6.4.1.3	R00353,R01859	Carboxyl_trans
56_1	None	0	0.000005	0.090956	0	No hit passing threshold	0	0	No Annotation	No Annotation	No Annotation	No Annotation	No Annotation	No Annotation	No Annotation
57_1	None	0.051	0.000238	0.098571	1.20E-06	No hit passing threshold	0	0	1.46E-14	T	Unconventional myosin tail, actin- and lipid-binding	-	2.7.11.1	-	-
58_1	None	0.017	0.000007	0.02037	2.42E-09	No hit passing threshold	0	0	No Annotation	No Annotation	No Annotation	No Annotation	No Annotation	No Annotation	No Annotation
59_1	None	0.007	0.062508	0.881556	0.00038573	No hit passing threshold	0	0	No Annotation	No Annotation	No Annotation	No Annotation	No Annotation	No Annotation	No Annotation
60_1	None	0.006	0.067381	0.881556	0.000356401	No hit passing threshold	0	0	No Annotation	No Annotation	No Annotation	No Annotation	No Annotation	No Annotation	No Annotation
61_1	None	0.002	0.00003	0.004719	2.83E-10	No hit passing threshold	0	0	4.76E-92	IOT	retrograde trans-synaptic signaling by lipid	-	-	-	Lipase_3
62_1	None	0.001	0.000496	0.167172	8.29E-08	No hit passing threshold	0	0	No Annotation	No Annotation	No Annotation	No Annotation	No Annotation	No Annotation	No Annotation
63_1	None	0.001	0.000088	0.098593	8.68E-09	No hit passing threshold	0	0	No Annotation	No Annotation	No Annotation	No Annotation	No Annotation	No Annotation	No Annotation
64_1	None	0.002	0.000003	0.096944	5.82E-10	No hit passing threshold	0	0	No Annotation	No Annotation	No Annotation	No Annotation	No Annotation	No Annotation	No Annotation
65_1	None	0	0.000034	0.098088	0	No hit passing threshold	0	0	No Annotation	No Annotation	No Annotation	No Annotation	No Annotation	No Annotation	No Annotation
66_1	None	0.009	0.000022	0.098625	1.95E-08	No hit passing threshold	0	0	0.000161	K	SANT SWI3, ADA2, N-CoR and TFIIIB'' DNA-binding domains	-	-	-	Myb_DNA-binding
67_1	None	0.002	0.000433	0.004089	3.54E-09	No hit passing threshold	0	0	No Annotation	No Annotation	No Annotation	No Annotation	No Annotation	No Annotation	No Annotation
68_1	None	0.008	0.000025	0.004089	8.18E-10	No hit passing threshold	0	0	No Annotation	No Annotation	No Annotation	No Annotation	No Annotation	No Annotation	No Annotation
69_1	None	0.004	0.000133	0.098587	5.24E-08	No hit passing threshold	0	0	No Annotation	No Annotation	No Annotation	No Annotation	No Annotation	No Annotation	No Annotation
70_1	None	0.075	0.0027	0.089452	1.81E-05	No hit passing threshold	0	0	9.54E-15	BK	positive regulation of interleukin-4-mediated signaling pathway	-	2.4.2.30	-	Macro,PARP,WWE
71_1	None	0	0.000028	0.004089	0	No hit passing threshold	0	0	5.50E-45	KT	Stage II sporulation protein E	-	3.1.3.3	-	CHASE,HATPase_c,HisKA,Response_reg,SpoIIE
72_1	None	0.059	0.106632	0.116009	0.000729846	No hit passing threshold	0	0	No Annotation	No Annotation	No Annotation	No Annotation	No Annotation	No Annotation	No Annotation
73_1	None	0.011	0.000453	0.098587	4.91E-07	No hit passing threshold	0	0	1.68E-07	A	helicase activity	DHX38	3.6.4.13	-	DEAD,HA2,Helicase_C,OB_NTP_bind
74_1	None	0.003	0.011433	0.098732	3.39E-06	No hit passing threshold	0	0	No Annotation	No Annotation	No Annotation	No Annotation	No Annotation	No Annotation	No Annotation
75_1	None	0	0.000071	0.12079	0	No hit passing threshold	0	0	No Annotation	No Annotation	No Annotation	No Annotation	No Annotation	No Annotation	No Annotation
76_1	None	0.008	0.004664	0.03723	1.39E-06	No hit passing threshold	0	0	No Annotation	No Annotation	No Annotation	No Annotation	No Annotation	No Annotation	No Annotation
77_1	None	0.518	0.020764	0.984487	0.010588898	No hit passing threshold	0	0	No Annotation	No Annotation	No Annotation	No Annotation	No Annotation	No Annotation	No Annotation
78_1	None	0.001	0.001751	0.014468	2.53E-08	No hit passing threshold	0	0	No Annotation	No Annotation	No Annotation	No Annotation	No Annotation	No Annotation	No Annotation
79_1	None	0	0.000004	0.092333	0	No hit passing threshold	0	0	No Annotation	No Annotation	No Annotation	No Annotation	No Annotation	No Annotation	No Annotation
80_1	None	0.001	0.000002	0.004119	8.24E-12	No hit passing threshold	0	0	No Annotation	No Annotation	No Annotation	No Annotation	No Annotation	No Annotation	No Annotation
81_1	None	0.001	0.00823	0.004092	3.37E-08	No hit passing threshold	0	0	No Annotation	No Annotation	No Annotation	No Annotation	No Annotation	No Annotation	No Annotation
82_1	None	0.006	0.000028	0.004088	6.87E-10	No hit passing threshold	0	0	No Annotation	No Annotation	No Annotation	No Annotation	No Annotation	No Annotation	No Annotation
83_1	None	0	0.007551	0.004119	0	No hit passing threshold	0	0	3.58E-25	-	-	-	-	-	-
84_1	None	0.013	0.006558	0.022356	1.91E-06	No hit passing threshold	0	0	No Annotation	No Annotation	No Annotation	No Annotation	No Annotation	No Annotation	No Annotation
85_1	None	0.052	0.000172	0.67887	6.07E-06	No hit passing threshold	0	0	No Annotation	No Annotation	No Annotation	No Annotation	No Annotation	No Annotation	No Annotation
86_1	None	0.002	0.000047	0.096903	9.11E-09	No hit passing threshold	0	0	3.53E-78	C	FAD dependent oxidoreductase	qmoA	-	-	FAD_oxidored,NAD_binding_8,Pyr_redox_2
87_1	None	0.164	0.000106	0.098587	1.71E-06	No hit passing threshold	0	0	No Annotation	No Annotation	No Annotation	No Annotation	No Annotation	No Annotation	No Annotation
88_1	None	0	0.000118	0.098568	0	No hit passing threshold	0	0	3.80E-11	-	-	-	-	-	-
89_1	None	0.001	0.003434	0.006087	2.09E-08	No hit passing threshold	0	0	1.11E-40	S	Ring finger	-	-	-	-
90_1	None	0.001	0.000004	0.098642	3.95E-10	No hit passing threshold	0	0	No Annotation	No Annotation	No Annotation	No Annotation	No Annotation	No Annotation	No Annotation
91_1	None	0	0.000001	0.004088	0	No hit passing threshold	0	0	No Annotation	No Annotation	No Annotation	No Annotation	No Annotation	No Annotation	No Annotation
92_1	None	0.004	0.00514	0.104537	2.15E-06	No hit passing threshold	0	0	No Annotation	No Annotation	No Annotation	No Annotation	No Annotation	No Annotation	No Annotation
93_1	None	0.002	0.001036	0.004291	8.89E-09	No hit passing threshold	0	0	No Annotation	No Annotation	No Annotation	No Annotation	No Annotation	No Annotation	No Annotation
94_1	None	0.04	0.028275	0.793029	0.000896916	No hit passing threshold	0	0	No Annotation	No Annotation	No Annotation	No Annotation	No Annotation	No Annotation	No Annotation
95_1	None	0.073	0.019961	0.107522	0.000156676	No hit passing threshold	0	0	0.000107	C	3'-tRNA processing endoribonuclease activity	-	3.1.26.11	-	-
96_1	None	0.001	0.000035	0.004141	1.45E-10	No hit passing threshold	0	0	No Annotation	No Annotation	No Annotation	No Annotation	No Annotation	No Annotation	No Annotation
97_1	None	0.002	0.000728	0.098735	1.44E-07	No hit passing threshold	0	0	0.000946	F	Zinc finger, C2H2 type	-	-	-	zf-AD,zf-C2H2,zf-met
98_1	None	0.648	0.001548	0.02678	2.69E-05	No hit passing threshold	0	0	1.04E-64	U	Adaptin N terminal region	-	-	-	Adaptin_N,Alpha_adaptinC2
99_1	None	0.012	0.000312	0.090652	3.39E-07	No hit passing threshold	0	0	3.35E-47	I	desaturase	-	1.14.19.31	-	Cyt-b5,FA_desaturase
100_1	None	0.001	0.012386	0.88673	1.10E-05	No hit passing threshold	0	0	2.83E-05	O	Trypsin-like peptidase domain	-	-	-	Trypsin_2
101_1	None	0.074	0.000352	0.100283	2.61E-06	No hit passing threshold	0	0	7.03E-08	C	Domain in cystathionine beta-synthase and other proteins.	-	-	-	CBS
102_1	None	0.002	0.002193	0.006256	2.74E-08	No hit passing threshold	0	0	3.83E-10	F	Equilibrative nucleoside transporter	SLC29A4	-	-	Nucleoside_tran
103_1	None	0.015	0.001206	0.004105	7.43E-08	No hit passing threshold	0	0	No Annotation	No Annotation	No Annotation	No Annotation	No Annotation	No Annotation	No Annotation
104_1	None	0.051	0.002829	0.097403	1.41E-05	No hit passing threshold	0	0	No Annotation	No Annotation	No Annotation	No Annotation	No Annotation	No Annotation	No Annotation
105_1	None	0.083	0.002853	0.098634	2.34E-05	No hit passing threshold	0	0	2.31E-58	I	Belongs to the enoyl-CoA hydratase isomerase family	-	4.1.3.36	R07263	ECH_1
106_1	None	0.01	0.009231	0.099547	9.19E-06	No hit passing threshold	0	0	No Annotation	No Annotation	No Annotation	No Annotation	No Annotation	No Annotation	No Annotation
107_1	None	0.018	0.036486	0.177811	0.000116777	No hit passing threshold	0	0	9.95E-25	T	protein serine/threonine phosphatase activity	-	3.1.3.16	-	PP2C
108_1	None	0.001	0.00008	0.098558	7.88E-09	RPL40B_ribosomal	55.3	57.03125	1.16E-15	O	cellular macromolecule catabolic process	-	2.3.2.27	-	ubiquitin
109_1	None	0.029	0.069789	0.004139	8.38E-06	No hit passing threshold	0	0	0.000134	L	PHD-finger	-	3.6.1.3	R00086	Helicase_C,PHD,SNF2_N
110_1	None	0	0.005847	0.015402	0	No hit passing threshold	0	0	No Annotation	No Annotation	No Annotation	No Annotation	No Annotation	No Annotation	No Annotation
111_1	None	0	0.000027	0.006064	0	No hit passing threshold	0	0	No Annotation	No Annotation	No Annotation	No Annotation	No Annotation	No Annotation	No Annotation
112_1	None	0.01	0.001278	0.011071	1.41E-07	No hit passing threshold	0	0	No Annotation	No Annotation	No Annotation	No Annotation	No Annotation	No Annotation	No Annotation
113_1	None	0.013	0.001156	0.098564	1.48E-06	No hit passing threshold	0	0	No Annotation	No Annotation	No Annotation	No Annotation	No Annotation	No Annotation	No Annotation
114_1	None	0.103	0.000141	0.016403	2.38E-07	No hit passing threshold	0	0	No Annotation	No Annotation	No Annotation	No Annotation	No Annotation	No Annotation	No Annotation
115_1	None	0.002	0.000006	0.004089	4.91E-11	No hit passing threshold	0	0	No Annotation	No Annotation	No Annotation	No Annotation	No Annotation	No Annotation	No Annotation
116_1	None	0.046	0.076232	0.005097	1.79E-05	No hit passing threshold	0	0	3.02E-05	S	Kelch motif	-	-	-	Kelch_6
117_1	None	0.003	0.01598	0.097834	4.69E-06	No hit passing threshold	0	0	No Annotation	No Annotation	No Annotation	No Annotation	No Annotation	No Annotation	No Annotation
118_1	None	0.001	0.000004	0.006064	2.43E-11	No hit passing threshold	0	0	8.54E-68	S	Putative general bacterial porin	-	-	-	Porin_7
119_1	None	0	0.000005	0.093766	0	No hit passing threshold	0	0	3.53E-36	O	cell plate assembly	-	-	-	TRAPPC9-Trs120
120_1	None	0.049	0.000253	0.00477	5.91E-08	No hit passing threshold	0	0	3.68E-08	S	Pentatricopeptide repeat domain	-	-	-	PPR_3
121_1	None	0.003	0.000458	0.095104	1.31E-07	No hit passing threshold	0	0	3.60E-83	M	Belongs to the skp family	ompH	-	-	OmpH
122_1	None	0.003	0.005448	0.094026	1.54E-06	No hit passing threshold	0	0	No Annotation	No Annotation	No Annotation	No Annotation	No Annotation	No Annotation	No Annotation
123_1	None	0.003	0.000084	0.098585	2.48E-08	No hit passing threshold	0	0	1.61E-07	S	Anaphase-promoting complex subunit 4 WD40 domain	SWD3	-	-	WD40
124_1	None	0.06	0.073831	0.005342	2.37E-05	No hit passing threshold	0	0	2.22E-11	KL	post-embryonic limb morphogenesis	-	3.6.4.12	-	Helicase_C,SAM_2,SNF2_N
125_1	None	0	0	0.085892	0	No hit passing threshold	0	0	5.86E-48	N	Required for morphogenesis and for the elongation of the flagellar filament by facilitating polymerization of the flagellin monomers at the tip of growing filament. Forms a capping structure, which prevents flagellin subunits (transported through the central channel of the flagellum) from leaking out without polymerization at the distal end	-	-	-	Flagellin_IN,FliD_C,FliD_N
126_1	None	0.105	0.0041	0.083235	3.58E-05	YPT1_GTP-binding	57.1	73.30097087	1.47E-58	U	Rab subfamily of small GTPases	-	-	-	Ras
127_1	None	0.016	0.000106	0.004088	6.93E-09	No hit passing threshold	0	0	1.05E-25	O	glycerol ether metabolic process	-	-	-	Thioredoxin
128_1	None	0.019	0.004557	0.225747	1.95E-05	No hit passing threshold	0	0	1.25E-11	S	LMBR1 domain containing 2a	LMBRD2	-	-	LMBR1
129_1	None	0	0.000006	0.004088	0	No hit passing threshold	0	0	No Annotation	No Annotation	No Annotation	No Annotation	No Annotation	No Annotation	No Annotation
130_1	None	0.003	0.001072	0.00409	1.32E-08	No hit passing threshold	0	0	3.03E-07	S	Cleaved Adhesin Domain	-	-	-	Cleaved_Adhesin
131_1	None	0	0.000052	0.004094	0	No hit passing threshold	0	0	No Annotation	No Annotation	No Annotation	No Annotation	No Annotation	No Annotation	No Annotation
132_1	None	0.001	0.000879	0.098507	8.66E-08	No hit passing threshold	0	0	3.86E-16	L	Ku70/Ku80 beta-barrel domain	-	-	-	Ku
133_1	None	0	0.000069	0.006329	0	No hit passing threshold	0	0	5.38E-11	U	Required for transformation and DNA binding	comGC	-	-	N_methyl
134_1	None	0.001	0.000012	0.004093	4.91E-11	No hit passing threshold	0	0	5.33E-22	S	Alpha/beta hydrolase family	-	3.5.1.101	-	Abhydrolase_1
135_1	None	0.016	0.328879	0.100746	0.000530132	No hit passing threshold	0	0	3.73E-47	-	-	-	-	-	Rhodanese
136_1	None	0.008	0.001684	0.008521	1.15E-07	No hit passing threshold	0	0	No Annotation	No Annotation	No Annotation	No Annotation	No Annotation	No Annotation	No Annotation
137_1	None	0	0.000001	0.035103	0	No hit passing threshold	0	0	4.65E-16	S	DNA-sulfur modification-associated	-	-	-	DndB
138_1	None	0.012	0.0157	0.13472	2.54E-05	No hit passing threshold	0	0	1.04E-36	KT	PspC domain	-	-	-	DUF2807,PspC
139_1	None	0.1	0.946124	0.106892	0.010113309	No hit passing threshold	0	0	1.53E-26	L	Belongs to the peptidase S16 family	-	3.4.21.53	-	AAA,LON_substr_bdg,Lon_C
140_1	None	0	0.000405	0.006065	0	No hit passing threshold	0	0	1.17E-35	S	metallopeptidase activity	-	3.1.3.1	R04620	FGE-sulfatase,PKD,SBBP,VCBS
141_1	None	0.003	0.000042	0.004091	5.15E-10	No hit passing threshold	0	0	6.89E-12	-	-	-	-	-	LRR_6
142_1	None	0.001	0.000005	0.098567	4.93E-10	No hit passing threshold	0	0	No Annotation	No Annotation	No Annotation	No Annotation	No Annotation	No Annotation	No Annotation
143_1	None	0.002	0.000045	0.004145	3.73E-10	No hit passing threshold	0	0	No Annotation	No Annotation	No Annotation	No Annotation	No Annotation	No Annotation	No Annotation
144_1	None	0.018	0.015709	0.027419	7.75E-06	No hit passing threshold	0	0	1.76E-57	U	Part of the Sec protein translocase complex. Interacts with the SecYEG preprotein conducting channel. Has a central role in coupling the hydrolysis of ATP to the transfer of proteins into and across the cell membrane, serving both as a receptor for the preprotein-SecB complex and as an ATP-driven molecular motor driving the stepwise translocation of polypeptide chains across the membrane	secA	-	-	SEC-C,SecA_DEAD,SecA_PP_bind,SecA_SW
145_1	None	0.005	0.000008	0.004089	1.64E-10	No hit passing threshold	0	0	3.93E-26	S	Vitamin B6 photo-protection and homoeostasis	-	-	-	DUF647
146_1	None	0.004	0.000024	0.005982	5.74E-10	No hit passing threshold	0	0	No Annotation	No Annotation	No Annotation	No Annotation	No Annotation	No Annotation	No Annotation
147_1	None	0	0.001191	0.004088	0	No hit passing threshold	0	0	No Annotation	No Annotation	No Annotation	No Annotation	No Annotation	No Annotation	No Annotation
148_1	None	0	0.000029	0.006711	0	No hit passing threshold	0	0	No Annotation	No Annotation	No Annotation	No Annotation	No Annotation	No Annotation	No Annotation
149_1	None	0.009	0.000079	0.098095	6.97E-08	No hit passing threshold	0	0	1.13E-09	-	-	-	-	-	AIG1,MMR_HSR1,Septin,fn3
150_1	None	0.006	0.061936	0.006766	2.51E-06	No hit passing threshold	0	0	No Annotation	No Annotation	No Annotation	No Annotation	No Annotation	No Annotation	No Annotation
151_1	None	0.012	0.001458	0.097944	1.71E-06	No hit passing threshold	0	0	2.79E-32	U	Snf7	CHMP1B	-	-	Snf7
152_1	None	0	0.00063	0.004097	0	No hit passing threshold	0	0	No Annotation	No Annotation	No Annotation	No Annotation	No Annotation	No Annotation	No Annotation
153_1	None	0.013	0.000047	0.006064	3.71E-09	No hit passing threshold	0	0	No Annotation	No Annotation	No Annotation	No Annotation	No Annotation	No Annotation	No Annotation
154_1	None	0	0.000014	0.004173	0	No hit passing threshold	0	0	1.18E-58	G	NAD(P)H-binding	-	-	-	NAD_binding_10
155_1	None	0.04	0.001972	0.006064	4.78E-07	No hit passing threshold	0	0	4.68E-36	-	-	-	-	-	-
156_1	None	0.007	0.000117	0.019444	1.59E-08	No hit passing threshold	0	0	No Annotation	No Annotation	No Annotation	No Annotation	No Annotation	No Annotation	No Annotation
157_1	None	0.001	0.000002	0.098574	1.97E-10	No hit passing threshold	0	0	5.20E-16	K	Facilitates transcription termination by a mechanism that involves Rho binding to the nascent RNA, activation of Rho's RNA-dependent ATPase activity, and release of the mRNA from the DNA template	rho	-	-	ATP-synt_ab,Rho_N,Rho_RNA_bind
158_1	None	0.001	0.000031	0.098269	3.05E-09	No hit passing threshold	0	0	No Annotation	No Annotation	No Annotation	No Annotation	No Annotation	No Annotation	No Annotation
159_1	None	0.003	0.000075	0.081381	1.83E-08	No hit passing threshold	0	0	No Annotation	No Annotation	No Annotation	No Annotation	No Annotation	No Annotation	No Annotation
160_1	None	0	0.000001	0.004171	0	No hit passing threshold	0	0	No Annotation	No Annotation	No Annotation	No Annotation	No Annotation	No Annotation	No Annotation
161_1	None	0.057	0.004013	0.010011	2.29E-06	No hit passing threshold	0	0	No Annotation	No Annotation	No Annotation	No Annotation	No Annotation	No Annotation	No Annotation
162_1	None	0.004	0.001281	0.006064	3.11E-08	No hit passing threshold	0	0	No Annotation	No Annotation	No Annotation	No Annotation	No Annotation	No Annotation	No Annotation
163_1	None	0.002	0.00008	0.004447	7.12E-10	No hit passing threshold	0	0	No Annotation	No Annotation	No Annotation	No Annotation	No Annotation	No Annotation	No Annotation
164_1	None	0	0.001331	0.004789	0	No hit passing threshold	0	0	2.01E-62	S	SCF complex assembly	-	-	-	TIP120
165_1	None	0.001	0.001724	0.099064	1.71E-07	No hit passing threshold	0	0	No Annotation	No Annotation	No Annotation	No Annotation	No Annotation	No Annotation	No Annotation
166_1	None	0	0	0.004742	0	No hit passing threshold	0	0	No Annotation	No Annotation	No Annotation	No Annotation	No Annotation	No Annotation	No Annotation
167_1	None	0.011	0.000001	0.098566	1.08E-09	No hit passing threshold	0	0	No Annotation	No Annotation	No Annotation	No Annotation	No Annotation	No Annotation	No Annotation
168_1	None	0.131	0.164933	0.098796	0.002134608	No hit passing threshold	0	0	No Annotation	No Annotation	No Annotation	No Annotation	No Annotation	No Annotation	No Annotation
169_1	None	0.018	0.000008	0.098567	1.42E-08	No hit passing threshold	0	0	2.72E-17	C	Lysine 2,3-aminomutase YodO family protein	epmB	5.4.3.2	R00461	Fer4_12,Fer4_14,Radical_SAM
170_1	None	0	0.000028	0.004362	0	No hit passing threshold	0	0	No Annotation	No Annotation	No Annotation	No Annotation	No Annotation	No Annotation	No Annotation
171_1	None	0.017	0.177467	0.036843	0.000111153	No hit passing threshold	0	0	4.37E-30	E	FAD dependent oxidoreductase	-	-	-	DAO
172_1	None	0	0.000929	0.0041	0	No hit passing threshold	0	0	No Annotation	No Annotation	No Annotation	No Annotation	No Annotation	No Annotation	No Annotation
173_1	None	0	0	0.004089	0	No hit passing threshold	0	0	No Annotation	No Annotation	No Annotation	No Annotation	No Annotation	No Annotation	No Annotation
174_1	None	0	0	0.098607	0	No hit passing threshold	0	0	No Annotation	No Annotation	No Annotation	No Annotation	No Annotation	No Annotation	No Annotation
175_1	None	0.004	0.000104	0.004098	1.70E-09	No hit passing threshold	0	0	No Annotation	No Annotation	No Annotation	No Annotation	No Annotation	No Annotation	No Annotation
176_1	None	0.027	0.082133	0.008454	1.87E-05	No hit passing threshold	0	0	No Annotation	No Annotation	No Annotation	No Annotation	No Annotation	No Annotation	No Annotation
177_1	None	0.001	0.000026	0.028432	7.39E-10	No hit passing threshold	0	0	No Annotation	No Annotation	No Annotation	No Annotation	No Annotation	No Annotation	No Annotation
178_1	None	0	0.000008	0.098215	0	No hit passing threshold	0	0	No Annotation	No Annotation	No Annotation	No Annotation	No Annotation	No Annotation	No Annotation
179_1	None	0	0.000193	0.067646	0	No hit passing threshold	0	0	5.97E-92	G	Alpha amylase catalytic	ycjM	2.4.1.7	R00803	Alpha-amylase,DUF3459,Malt_amylase_C
180_1	None	0.001	0.000356	0.004127	1.47E-09	No hit passing threshold	0	0	5.30E-14	-	-	-	-	-	Lipocalin_4
181_1	None	0.022	0.017533	0.947746	0.00036557	No hit passing threshold	0	0	No Annotation	No Annotation	No Annotation	No Annotation	No Annotation	No Annotation	No Annotation
182_1	None	0	0	0.005191	0	No hit passing threshold	0	0	No Annotation	No Annotation	No Annotation	No Annotation	No Annotation	No Annotation	No Annotation
183_1	None	0.017	0.000041	0.004088	2.85E-09	No hit passing threshold	0	0	No Annotation	No Annotation	No Annotation	No Annotation	No Annotation	No Annotation	No Annotation
184_1	None	0	0.000041	0.039596	0	No hit passing threshold	0	0	No Annotation	No Annotation	No Annotation	No Annotation	No Annotation	No Annotation	No Annotation
185_1	None	0	0.000002	0.005047	0	No hit passing threshold	0	0	No Annotation	No Annotation	No Annotation	No Annotation	No Annotation	No Annotation	No Annotation
186_1	None	0.005	0.000156	0.098568	7.69E-08	No hit passing threshold	0	0	No Annotation	No Annotation	No Annotation	No Annotation	No Annotation	No Annotation	No Annotation
187_1	None	0.124	0.049939	0.098926	0.000612593	No hit passing threshold	0	0	9.94E-61	E	Fact complex subunit	-	-	-	FACT-Spt16_Nlob,Peptidase_M24,Rtt106,SPT16
188_1	None	0.003	0.000026	0.067048	5.23E-09	No hit passing threshold	0	0	No Annotation	No Annotation	No Annotation	No Annotation	No Annotation	No Annotation	No Annotation
189_1	None	0.007	0.034194	0.098783	2.36E-05	No hit passing threshold	0	0	No Annotation	No Annotation	No Annotation	No Annotation	No Annotation	No Annotation	No Annotation
190_1	None	0.015	0.003411	0.095235	4.87E-06	No hit passing threshold	0	0	No Annotation	No Annotation	No Annotation	No Annotation	No Annotation	No Annotation	No Annotation
191_1	None	0.013	0.000348	0.098575	4.46E-07	No hit passing threshold	0	0	No Annotation	No Annotation	No Annotation	No Annotation	No Annotation	No Annotation	No Annotation
192_1	None	0.003	0.004358	0.027274	3.57E-07	No hit passing threshold	0	0	1.77E-15	-	-	-	-	-	-
193_1	None	0.001	0.000003	0.004088	1.23E-11	No hit passing threshold	0	0	1.00E-08	-	-	-	-	-	-
194_1	None	0.198	0.263416	0.007179	0.000374431	No hit passing threshold	0	0	No Annotation	No Annotation	No Annotation	No Annotation	No Annotation	No Annotation	No Annotation
195_1	None	0.007	0.070346	0.218986	0.000107834	No hit passing threshold	0	0	No Annotation	No Annotation	No Annotation	No Annotation	No Annotation	No Annotation	No Annotation
196_1	None	0.001	0.000042	0.098179	4.12E-09	No hit passing threshold	0	0	No Annotation	No Annotation	No Annotation	No Annotation	No Annotation	No Annotation	No Annotation
197_1	None	0.001	0.000363	0.004249	1.54E-09	No hit passing threshold	0	0	No Annotation	No Annotation	No Annotation	No Annotation	No Annotation	No Annotation	No Annotation
198_1	None	0	0.00002	0.004088	0	No hit passing threshold	0	0	1.66E-21	BK	acetylation-dependent protein binding	-	-	-	Bromodomain
199_1	None	0.003	0.004769	0.098561	1.41E-06	No hit passing threshold	0	0	9.05E-53	E	Belongs to the pyrroline-5-carboxylate reductase family	-	1.5.1.2	R01248,R01251,R03291,R03293	F420_oxidored,P5CR_dimer
200_1	None	0	0.000593	0.090711	0	No hit passing threshold	0	0	No Annotation	No Annotation	No Annotation	No Annotation	No Annotation	No Annotation	No Annotation
201_1	None	0.006	0.00005	0.098758	2.96E-08	No hit passing threshold	0	0	No Annotation	No Annotation	No Annotation	No Annotation	No Annotation	No Annotation	No Annotation
202_1	None	0	0.000005	0.004088	0	No hit passing threshold	0	0	3.05E-19	G	Glycosyl-transferase for dystroglycan	-	-	-	Glyco_transf_49
203_1	None	0	0	0.004092	0	No hit passing threshold	0	0	No Annotation	No Annotation	No Annotation	No Annotation	No Annotation	No Annotation	No Annotation
204_1	None	0	0.000196	0.004369	0	No hit passing threshold	0	0	8.62E-29	K	RNA polymerase Rpb4	-	-	-	RNA_pol_Rpb4
205_1	None	0.012	0.001805	0.098603	2.14E-06	No hit passing threshold	0	0	No Annotation	No Annotation	No Annotation	No Annotation	No Annotation	No Annotation	No Annotation
206_1	None	0	0.000029	0.004218	0	No hit passing threshold	0	0	No Annotation	No Annotation	No Annotation	No Annotation	No Annotation	No Annotation	No Annotation
207_1	None	0.002	0.000014	0.004088	1.14E-10	No hit passing threshold	0	0	No Annotation	No Annotation	No Annotation	No Annotation	No Annotation	No Annotation	No Annotation
208_1	None	0.001	0.000047	0.048325	2.27E-09	NP_006852	50.9	82.58706468	2.54E-54	U	endocytic recycling	rab-35	-	-	Ras
209_1	None	0.007	0.001612	0.080573	9.09E-07	No hit passing threshold	0	0	2.99E-57	J	Arginyl tRNA synthetase N terminal dom	argS	6.1.1.19	R03646	Arg_tRNA_synt_N,DALR_1,tRNA-synt_1d
210_1	None	0.001	0.000068	0.021453	1.46E-09	No hit passing threshold	0	0	No Annotation	No Annotation	No Annotation	No Annotation	No Annotation	No Annotation	No Annotation
211_1	None	0	0.000061	0.098553	0	No hit passing threshold	0	0	5.22E-48	O	DnaJ central domain	-	-	-	DnaJ,DnaJ_C,DnaJ_CXXCXGXG
212_1	None	0	0.000001	0.004088	0	No hit passing threshold	0	0	No Annotation	No Annotation	No Annotation	No Annotation	No Annotation	No Annotation	No Annotation
213_1	None	0.002	0.00008	0.007653	1.22E-09	No hit passing threshold	0	0	1.86E-11	G	Phosphoglucomutase/phosphomannomutase, C-terminal domain	pgcA	5.4.2.2,5.4.2.8	R00959,R01057,R01818,R08639	PGM_PMM_I,PGM_PMM_II,PGM_PMM_III,PGM_PMM_IV
214_1	None	0.003	0.066499	0.980205	0.000195548	No hit passing threshold	0	0	No Annotation	No Annotation	No Annotation	No Annotation	No Annotation	No Annotation	No Annotation
215_1	None	0	0.000001	0.006148	0	No hit passing threshold	0	0	7.28E-32	S	M6 family metalloprotease domain	-	-	-	BACON
216_1	None	0.018	0.000047	0.098573	8.34E-08	No hit passing threshold	0	0	No Annotation	No Annotation	No Annotation	No Annotation	No Annotation	No Annotation	No Annotation
217_1	None	0.002	0.00001	0.004944	9.89E-11	No hit passing threshold	0	0	2.20E-63	P	Bifunctional enzyme with both catalase and broad- spectrum peroxidase activity	katG	1.11.1.21	R00602,R00698,R02596,R02670,R03919,R04007,R07443,R11906	peroxidase
218_1	None	0.003	0.000043	0.045039	5.81E-09	No hit passing threshold	0	0	0.000672	O	serine-type endopeptidase activity	ACR	3.4.21.10,3.4.21.41	-	Trypsin
219_1	None	0.003	0.000335	0.098842	9.93E-08	No hit passing threshold	0	0	4.36E-39	-	-	-	-	-	-
220_1	None	0.001	0.000143	0.004089	5.85E-10	No hit passing threshold	0	0	No Annotation	No Annotation	No Annotation	No Annotation	No Annotation	No Annotation	No Annotation
221_1	None	0.109	0.047195	0.984424	0.005064128	No hit passing threshold	0	0	No Annotation	No Annotation	No Annotation	No Annotation	No Annotation	No Annotation	No Annotation
222_1	None	0.002	0.001096	0.005517	1.21E-08	No hit passing threshold	0	0	No Annotation	No Annotation	No Annotation	No Annotation	No Annotation	No Annotation	No Annotation
223_1	None	0.003	0.000157	0.048032	2.26E-08	No hit passing threshold	0	0	8.76E-30	-	-	-	-	-	-
224_1	None	0	0.000089	0.004089	0	No hit passing threshold	0	0	1.36E-40	O	ubiquitin-dependent protein catabolic process via the N-end rule pathway	-	-	-	zf-UBR
225_1	None	0	0.000089	0.004089	0	No hit passing threshold	0	0	1.36E-40	O	ubiquitin-dependent protein catabolic process via the N-end rule pathway	-	-	-	zf-UBR
226_1	None	0.056	0.194178	0.102417	0.001113679	No hit passing threshold	0	0	1.66E-30	S	NAD(P)H-binding	-	-	-	NAD_binding_10
227_1	None	0.056	0.194178	0.102417	0.001113679	No hit passing threshold	0	0	1.66E-30	S	NAD(P)H-binding	-	-	-	NAD_binding_10
228_1	None	0	0.000005	0.98326	0	No hit passing threshold	0	0	1.47E-114	IMO	Glycosyltransferase Family 4	-	-	R06867	Glyco_transf_4,Glycos_transf_1
229_1	None	0.061	0.006069	0.098653	3.65E-05	No hit passing threshold	0	0	5.20E-116	F	Catalyzes the conversion of uracil and 5-phospho-alpha- D-ribose 1-diphosphate (PRPP) to UMP and diphosphate	upp	2.4.2.9	R00966	UPRTase
230_1	None	0.029	0.000102	0.098364	2.91E-07	No hit passing threshold	0	0	No Annotation	No Annotation	No Annotation	No Annotation	No Annotation	No Annotation	No Annotation
231_1	None	0.05	0.148055	0.984379	0.007287112	No hit passing threshold	0	0	3.87E-05	-	-	-	-	-	-
232_1	None	0.002	0.000949	0.006071	1.15E-08	No hit passing threshold	0	0	1.47E-33	P	Belongs to the alkaline phosphatase family	-	3.1.3.1	R02135,R04620	Alk_phosphatase
233_1	None	0.021	0.000163	0.004101	1.40E-08	No hit passing threshold	0	0	1.28E-54	I	Fatty acid desaturase	-	1.14.19.25,1.14.19.35,1.14.19.36	-	FA_desaturase
234_1	None	0.001	0.000008	0.098595	7.89E-10	No hit passing threshold	0	0	1.65E-10	S	Protein kinase C conserved region 2 (CalB)	-	-	-	-
235_1	None	0	0.000007	0.09701	0	No hit passing threshold	0	0	6.05E-15	O	Belongs to the AAA ATPase family	-	-	-	AAA,Vps4_C
236_1	None	0	0.000006	0.09701	0	No hit passing threshold	0	0	5.87E-15	O	Belongs to the AAA ATPase family	-	-	-	AAA,Vps4_C
237_1	None	0	0.000005	0.004088	0	No hit passing threshold	0	0	3.98E-53	S	Presenilin, signal peptide peptidase, family	-	-	-	Peptidase_A22B
238_1	Low	0.915	0.673569	0.984695	0.606882924	No hit passing threshold	0	0	No Annotation	No Annotation	No Annotation	No Annotation	No Annotation	No Annotation	No Annotation
239_1	None	0	0.000867	0.006063	0	No hit passing threshold	0	0	1.71E-31	U	posttranslational protein targeting to endoplasmic reticulum membrane	-	-	-	Sec62
240_1	None	0.01	0.000008	0.004237	3.39E-10	No hit passing threshold	0	0	No Annotation	No Annotation	No Annotation	No Annotation	No Annotation	No Annotation	No Annotation
241_1	None	0.125	0.5801	0.984168	0.071364482	No hit passing threshold	0	0	No Annotation	No Annotation	No Annotation	No Annotation	No Annotation	No Annotation	No Annotation
242_1	None	0.001	0.000697	0.098567	6.87E-08	No hit passing threshold	0	0	No Annotation	No Annotation	No Annotation	No Annotation	No Annotation	No Annotation	No Annotation
243_1	None	0.003	0.000034	0.089745	9.15E-09	No hit passing threshold	0	0	9.09E-51	L	ATP-dependent DNA helicase RecQ	recQ	3.6.4.12	-	DEAD,HRDC,Helicase_C,RQC,RecQ_Zn_bind
244_1	None	0.052	0.114215	0.116541	0.000692158	No hit passing threshold	0	0	9.85E-22	S	Domain of unknown function (DUF3437)	-	-	-	DUF3437
245_1	None	0.01	0.000067	0.004732	3.17E-09	No hit passing threshold	0	0	5.71E-70	H	betaine-homocysteine S-methyltransferase activity	-	2.1.1.13	R00946,R09365	B12-binding,B12-binding_2,Met_synt_B12,Pterin_bind,S-methyl_trans
246_1	None	0.017	0.000457	0.005968	4.64E-08	No hit passing threshold	0	0	9.70E-11	T	3',5'-cyclic-nucleotide phosphodiesterase activity	-	3.1.4.53	R00191	PDEase_I
247_1	None	0.003	0.006957	0.098606	2.06E-06	No hit passing threshold	0	0	3.23E-45	Q	Belongs to the short-chain dehydrogenases reductases (SDR) family	-	-	-	adh_short
248_1	None	0.001	0.000127	0.004088	5.19E-10	No hit passing threshold	0	0	2.70E-08	K	von Willebrand factor, type A	-	-	-	VWA,VWA_2
249_1	None	0.001	0	0.097809	0	No hit passing threshold	0	0	No Annotation	No Annotation	No Annotation	No Annotation	No Annotation	No Annotation	No Annotation
250_1	None	0	0.000031	0.004088	0	No hit passing threshold	0	0	2.73E-29	K	metal-binding, possibly nucleic acid-binding protein	yceD	-	-	DUF177
251_1	None	0	0.000017	0.004088	0	No hit passing threshold	0	0	No Annotation	No Annotation	No Annotation	No Annotation	No Annotation	No Annotation	No Annotation
252_1	None	0	0.004678	0.107132	0	No hit passing threshold	0	0	No Annotation	No Annotation	No Annotation	No Annotation	No Annotation	No Annotation	No Annotation
253_1	None	0.009	0.000083	0.09922	7.41E-08	No hit passing threshold	0	0	No Annotation	No Annotation	No Annotation	No Annotation	No Annotation	No Annotation	No Annotation
254_1	None	0	0.000059	0.006464	0	No hit passing threshold	0	0	No Annotation	No Annotation	No Annotation	No Annotation	No Annotation	No Annotation	No Annotation
255_1	None	0.009	0.001025	0.08025	7.40E-07	No hit passing threshold	0	0	No Annotation	No Annotation	No Annotation	No Annotation	No Annotation	No Annotation	No Annotation
256_1	None	0.007	0.000009	0.006064	3.82E-10	No hit passing threshold	0	0	No Annotation	No Annotation	No Annotation	No Annotation	No Annotation	No Annotation	No Annotation
257_1	None	0	0.000006	0.004217	0	No hit passing threshold	0	0	2.24E-27	-	-	-	-	-	-
258_1	None	0.017	0.002869	0.099346	4.85E-06	No hit passing threshold	0	0	4.58E-23	-	-	-	-	-	-
259_1	None	0.007	0.001096	0.06725	5.16E-07	No hit passing threshold	0	0	4.51E-10	DZ	guanyl-nucleotide exchange factor activity	-	2.3.2.26	-	RCC1
260_1	None	0.001	0.007907	0.005416	4.28E-08	No hit passing threshold	0	0	7.31E-61	H	Catalyzes the rearrangement of 1-deoxy-D-xylulose 5- phosphate (DXP) to produce the thiazole phosphate moiety of thiamine. Sulfur is provided by the thiocarboxylate moiety of the carrier protein ThiS. In vitro, sulfur can be provided by H(2)S	thiG	-	-	ThiG
261_1	None	0.011	0.000136	0.004091	6.12E-09	No hit passing threshold	0	0	No Annotation	No Annotation	No Annotation	No Annotation	No Annotation	No Annotation	No Annotation
262_1	None	0.076	0.007731	0.974888	0.000572801	No hit passing threshold	0	0	No Annotation	No Annotation	No Annotation	No Annotation	No Annotation	No Annotation	No Annotation
263_1	None	0	0.000007	0.004183	0	No hit passing threshold	0	0	2.51E-33	H	Pantoate-beta-alanine ligase	-	6.3.2.1	R02473	Pantoate_ligase
264_1	None	0.01	0.001281	0.023553	3.02E-07	No hit passing threshold	0	0	No Annotation	No Annotation	No Annotation	No Annotation	No Annotation	No Annotation	No Annotation
265_1	None	0	0.000079	0.004139	0	No hit passing threshold	0	0	5.32E-51	J	One of the essential components for the initiation of protein synthesis. Protects formylmethionyl-tRNA from spontaneous hydrolysis and promotes its binding to the 30S ribosomal subunits. Also involved in the hydrolysis of GTP during the formation of the 70S ribosomal complex	infB	-	-	GTP_EFTU,GTP_EFTU_D2,IF-2,IF2_N
266_1	None	0	0.000001	0.098579	0	No hit passing threshold	0	0	1.51E-13	S	Hyaluronan / mRNA binding family	-	-	-	-
267_1	None	0.114	0.143602	0.145294	0.002378554	No hit passing threshold	0	0	2.01E-05	A	Pfam:RRM_6	-	-	-	RRM_1
268_1	None	0.006	0.000231	0.00589	8.16E-09	No hit passing threshold	0	0	No Annotation	No Annotation	No Annotation	No Annotation	No Annotation	No Annotation	No Annotation
269_1	None	0.003	0.038078	0.097815	1.12E-05	No hit passing threshold	0	0	2.79E-102	Q	ABC transporter transmembrane region	-	-	-	ABC_membrane,ABC_tran
270_1	None	0	0	0.004088	0	No hit passing threshold	0	0	No Annotation	No Annotation	No Annotation	No Annotation	No Annotation	No Annotation	No Annotation
271_1	None	0.003	0.000518	0.004099	6.37E-09	No hit passing threshold	0	0	No Annotation	No Annotation	No Annotation	No Annotation	No Annotation	No Annotation	No Annotation
272_1	None	0	0.000006	0.004802	0	No hit passing threshold	0	0	No Annotation	No Annotation	No Annotation	No Annotation	No Annotation	No Annotation	No Annotation
273_1	None	0.077	0.001726	0.984404	0.000130829	No hit passing threshold	0	0	No Annotation	No Annotation	No Annotation	No Annotation	No Annotation	No Annotation	No Annotation
274_1	None	0.001	0.000083	0.101932	8.46E-09	No hit passing threshold	0	0	No Annotation	No Annotation	No Annotation	No Annotation	No Annotation	No Annotation	No Annotation
275_1	None	0.014	0.008831	0.944391	0.000116759	No hit passing threshold	0	0	No Annotation	No Annotation	No Annotation	No Annotation	No Annotation	No Annotation	No Annotation
276_1	None	0	0.000001	0.025222	0	No hit passing threshold	0	0	2.77E-12	-	-	-	-	-	-
277_1	None	0.277	0.101703	0.099377	0.002799622	No hit passing threshold	0	0	4.66E-53	H	PEP-utilising enzyme, mobile domain	-	-	-	PEP-utilizers,PPDK_N
278_1	None	0.009	0.000003	0.004138	1.12E-10	No hit passing threshold	0	0	5.48E-05	O	Aspartyl protease family A01B. Source PGD	-	-	-	Asp
279_1	None	0	0.000002	0.005824	0	No hit passing threshold	0	0	No Annotation	No Annotation	No Annotation	No Annotation	No Annotation	No Annotation	No Annotation
280_1	None	0	0.000002	0.005824	0	No hit passing threshold	0	0	No Annotation	No Annotation	No Annotation	No Annotation	No Annotation	No Annotation	No Annotation
281_1	None	0.03	0.075726	0.09883	0.00022452	No hit passing threshold	0	0	No Annotation	No Annotation	No Annotation	No Annotation	No Annotation	No Annotation	No Annotation
282_1	None	0	0.000002	0.005284	0	No hit passing threshold	0	0	No Annotation	No Annotation	No Annotation	No Annotation	No Annotation	No Annotation	No Annotation
283_1	None	0.086	0.221737	0.985973	0.018801896	No hit passing threshold	0	0	No Annotation	No Annotation	No Annotation	No Annotation	No Annotation	No Annotation	No Annotation
284_1	None	0.044	0.194169	0.4599	0.003929126	No hit passing threshold	0	0	3.93E-42	-	-	-	-	-	RAP
285_1	Low	0.853	0.850067	0.09876	0.071611582	No hit passing threshold	0	0	No Annotation	No Annotation	No Annotation	No Annotation	No Annotation	No Annotation	No Annotation
286_1	None	0.001	0.000096	0.004088	3.92E-10	No hit passing threshold	0	0	No Annotation	No Annotation	No Annotation	No Annotation	No Annotation	No Annotation	No Annotation
287_1	None	0.46	0.062898	0.098616	0.002853265	No hit passing threshold	0	0	4.84E-37	A	SNF2 family N-terminal domain	RDH54	-	-	Helicase_C,SNF2_N
288_1	None	0.008	0.00352	0.004091	1.15E-07	No hit passing threshold	0	0	3.04E-23	S	PFAM Short-chain dehydrogenase reductase SDR	-	-	-	adh_short
289_1	None	0.178	0.000149	0.09854	2.61E-06	No hit passing threshold	0	0	No Annotation	No Annotation	No Annotation	No Annotation	No Annotation	No Annotation	No Annotation
290_1	None	0.033	0.002653	0.004089	3.58E-07	No hit passing threshold	0	0	2.22E-111	C	Metallo-beta-lactamase domain protein	-	-	-	Flavodoxin_1,Lactamase_B
291_1	None	0	0	0.007214	0	No hit passing threshold	0	0	No Annotation	No Annotation	No Annotation	No Annotation	No Annotation	No Annotation	No Annotation
292_1	None	0.12	0.173315	0.982067	0.020424833	No hit passing threshold	0	0	No Annotation	No Annotation	No Annotation	No Annotation	No Annotation	No Annotation	No Annotation
293_1	None	0.166	0.349268	0.213581	0.012383103	No hit passing threshold	0	0	No Annotation	No Annotation	No Annotation	No Annotation	No Annotation	No Annotation	No Annotation
294_1	None	0.006	0.000003	0.060265	1.08E-09	No hit passing threshold	0	0	No Annotation	No Annotation	No Annotation	No Annotation	No Annotation	No Annotation	No Annotation
295_1	None	0.001	0.000748	0.097843	7.32E-08	No hit passing threshold	0	0	9.25E-64	O	ATPase family associated with various cellular activities (AAA)	-	-	-	AAA,Peptidase_M41
296_1	None	0	0.000041	0.097631	0	No hit passing threshold	0	0	1.34E-25	S	SPFH domain / Band 7 family	-	-	-	Band_7
297_1	None	0.035	0.00155	0.098317	5.33E-06	No hit passing threshold	0	0	No Annotation	No Annotation	No Annotation	No Annotation	No Annotation	No Annotation	No Annotation
298_1	None	0.325	0.087456	0.006117	0.000173865	No hit passing threshold	0	0	No Annotation	No Annotation	No Annotation	No Annotation	No Annotation	No Annotation	No Annotation
299_1	None	0.001	0.000003	0.091945	2.76E-10	No hit passing threshold	0	0	3.57E-29	L	Domain of unknown function (DUF1738)	-	-	-	DUF1738
300_1	None	0.016	0.000055	0.010809	9.51E-09	No hit passing threshold	0	0	2.00E-27	-	-	-	-	-	-
301_1	None	0.002	0.000292	0.004166	2.43E-09	No hit passing threshold	0	0	4.39E-18	O	stress-induced mitochondrial fusion	-	-	-	Band_7,MVP_shoulder
302_1	None	0.202	0.004186	0.098791	8.35E-05	No hit passing threshold	0	0	No Annotation	No Annotation	No Annotation	No Annotation	No Annotation	No Annotation	No Annotation
303_1	None	0.006	0.000086	0.004088	2.11E-09	No hit passing threshold	0	0	No Annotation	No Annotation	No Annotation	No Annotation	No Annotation	No Annotation	No Annotation
304_1	None	0.105	0.000314	0.039122	1.29E-06	No hit passing threshold	0	0	2.56E-19	J	Single strand-specific metallo-endoribonuclease involved in late-stage 70S ribosome quality control and in maturation of the 3' terminus of the 16S rRNA	ybeY	-	-	UPF0054
305_1	None	0.001	0.00036	0.004222	1.52E-09	No hit passing threshold	0	0	No Annotation	No Annotation	No Annotation	No Annotation	No Annotation	No Annotation	No Annotation
306_1	None	0.017	0.007806	0.05277	7.00E-06	No hit passing threshold	0	0	No Annotation	No Annotation	No Annotation	No Annotation	No Annotation	No Annotation	No Annotation
307_1	None	0	0.000231	0.013936	0	No hit passing threshold	0	0	No Annotation	No Annotation	No Annotation	No Annotation	No Annotation	No Annotation	No Annotation
308_1	None	0.008	0.018229	0.005093	7.43E-07	No hit passing threshold	0	0	No Annotation	No Annotation	No Annotation	No Annotation	No Annotation	No Annotation	No Annotation
309_1	None	0.008	0.018229	0.005093	7.43E-07	No hit passing threshold	0	0	No Annotation	No Annotation	No Annotation	No Annotation	No Annotation	No Annotation	No Annotation
310_1	None	0	0.000001	0.085251	0	No hit passing threshold	0	0	No Annotation	No Annotation	No Annotation	No Annotation	No Annotation	No Annotation	No Annotation
311_1	None	0.015	0.004058	0.012676	7.72E-07	No hit passing threshold	0	0	1.14E-14	U	SHR-binding domain of vacuolar-sorting associated protein 13	-	-	-	SHR-BD
312_1	None	0.015	0.00382	0.09603	5.50E-06	No hit passing threshold	0	0	5.88E-21	-	-	-	-	-	-
313_1	None	0.001	0.000253	0.544247	1.38E-07	No hit passing threshold	0	0	1.34E-16	T	guanylate cyclase activity	-	4.6.1.2	R00434	Guanylate_cyc
314_1	None	0.006	0.000012	0.015515	1.12E-09	No hit passing threshold	0	0	1.03E-14	M	glycogenin glucosyltransferase activity	-	-	-	Glyco_transf_8
315_1	None	0	0.000295	0.005414	0	No hit passing threshold	0	0	1.04E-27	K	TAZ zinc finger, present in p300 and CBP	-	-	-	zf-TAZ
316_1	None	0.11	0.01838	0.098963	0.000200083	No hit passing threshold	0	0	0.000886	F	Helicase associated domain	-	-	-	HA,Helicase_C,ResIII
317_1	None	0.001	0.000005	0.006064	3.03E-11	No hit passing threshold	0	0	No Annotation	No Annotation	No Annotation	No Annotation	No Annotation	No Annotation	No Annotation
318_1	None	0.27	0.328216	0.98469	0.087261574	No hit passing threshold	0	0	No Annotation	No Annotation	No Annotation	No Annotation	No Annotation	No Annotation	No Annotation
319_1	None	0.006	0.000621	0.00427	1.59E-08	No hit passing threshold	0	0	No Annotation	No Annotation	No Annotation	No Annotation	No Annotation	No Annotation	No Annotation
320_1	None	0.001	0.000004	0.004088	1.64E-11	No hit passing threshold	0	0	No Annotation	No Annotation	No Annotation	No Annotation	No Annotation	No Annotation	No Annotation
321_1	None	0.002	0.015128	0.004589	1.39E-07	No hit passing threshold	0	0	No Annotation	No Annotation	No Annotation	No Annotation	No Annotation	No Annotation	No Annotation
322_1	None	0.001	0.003135	0.005335	1.67E-08	No hit passing threshold	0	0	No Annotation	No Annotation	No Annotation	No Annotation	No Annotation	No Annotation	No Annotation
323_1	None	0.001	0.000002	0.005067	1.01E-11	No hit passing threshold	0	0	No Annotation	No Annotation	No Annotation	No Annotation	No Annotation	No Annotation	No Annotation
324_1	None	0	0.000418	0.020027	0	No hit passing threshold	0	0	3.84E-05	L	Polynucleotide kinase 3 phosphatase	-	2.7.1.78,3.1.3.32	-	AAA_33,PNK3P
325_1	None	0.006	0.001173	0.098436	6.93E-07	No hit passing threshold	0	0	1.09E-27	C	1-pyrroline-5-carboxylate dehydrogenase activity	PUT2	1.2.1.88,1.5.1.2	R00245,R00707,R00708,R01248,R01251,R03291,R03293,R04444,R04445,R05051	Aldedh
326_1	None	0	0.003952	0.08422	0	No hit passing threshold	0	0	No Annotation	No Annotation	No Annotation	No Annotation	No Annotation	No Annotation	No Annotation
327_1	None	0.012	0.00005	0.078796	4.73E-08	No hit passing threshold	0	0	No Annotation	No Annotation	No Annotation	No Annotation	No Annotation	No Annotation	No Annotation
328_1	None	0.012	0.00005	0.078796	4.73E-08	No hit passing threshold	0	0	No Annotation	No Annotation	No Annotation	No Annotation	No Annotation	No Annotation	No Annotation
329_1	None	0.005	0.000065	0.004978	1.62E-09	No hit passing threshold	0	0	2.09E-14	-	-	-	-	-	-
330_1	None	0.024	0.001181	0.005175	1.47E-07	No hit passing threshold	0	0	2.14E-25	M	tail collar domain protein	-	-	-	Collar,DUF859
331_1	None	0.002	0.000015	0.004103	1.23E-10	No hit passing threshold	0	0	No Annotation	No Annotation	No Annotation	No Annotation	No Annotation	No Annotation	No Annotation
332_1	None	0.005	0.000551	0.005462	1.50E-08	No hit passing threshold	0	0	No Annotation	No Annotation	No Annotation	No Annotation	No Annotation	No Annotation	No Annotation
333_1	None	0.001	0	0.004088	0	No hit passing threshold	0	0	No Annotation	No Annotation	No Annotation	No Annotation	No Annotation	No Annotation	No Annotation
334_1	None	0.004	0.00008	0.006064	1.94E-09	No hit passing threshold	0	0	No Annotation	No Annotation	No Annotation	No Annotation	No Annotation	No Annotation	No Annotation
335_1	None	0.003	0.000061	0.105489	1.93E-08	No hit passing threshold	0	0	No Annotation	No Annotation	No Annotation	No Annotation	No Annotation	No Annotation	No Annotation
336_1	None	0.021	0.002928	0.092921	5.71E-06	No hit passing threshold	0	0	1.66E-27	S	PFAM acid phosphatase (Class B)	-	-	-	Acid_phosphat_B
337_1	None	0	0.000005	0.162441	0	No hit passing threshold	0	0	No Annotation	No Annotation	No Annotation	No Annotation	No Annotation	No Annotation	No Annotation
338_1	None	0	0	0.004088	0	No hit passing threshold	0	0	No Annotation	No Annotation	No Annotation	No Annotation	No Annotation	No Annotation	No Annotation
339_1	None	0.001	0.000261	0.098516	2.57E-08	No hit passing threshold	0	0	1.55E-63	S	Bifunctional serine threonine kinase and phosphorylase involved in the regulation of the pyruvate, phosphate dikinase (PPDK) by catalyzing its phosphorylation dephosphorylation	-	2.7.11.33,2.7.4.28	-	Kinase-PPPase
340_1	None	0	0	0.004088	0	No hit passing threshold	0	0	No Annotation	No Annotation	No Annotation	No Annotation	No Annotation	No Annotation	No Annotation
341_1	None	0.006	0.000002	0.004173	5.01E-11	No hit passing threshold	0	0	No Annotation	No Annotation	No Annotation	No Annotation	No Annotation	No Annotation	No Annotation
342_1	None	0.019	0.096397	0.004288	7.85E-06	No hit passing threshold	0	0	1.53E-64	H	COG0028 Thiamine pyrophosphate-requiring enzymes acetolactate synthase, pyruvate dehydrogenase (cytochrome), glyoxylate carboligase, phosphonopyruvate decarboxylase	ilvG	2.2.1.6	R00006,R00014,R00226,R03050,R04672,R04673,R08648	TPP_enzyme_C,TPP_enzyme_M,TPP_enzyme_N
343_1	None	0.001	0.003668	0.006064	2.22E-08	No hit passing threshold	0	0	No Annotation	No Annotation	No Annotation	No Annotation	No Annotation	No Annotation	No Annotation
344_1	None	0.086	0.007528	0.104704	6.78E-05	No hit passing threshold	0	0	1.18E-23	S	N-acetyltransferase subunit ARD1	-	2.3.1.255	-	Acetyltransf_1
345_1	None	0.001	0.000056	0.09856	5.52E-09	No hit passing threshold	0	0	4.91E-49	O	proteasome assembly	PSMD11	-	-	PCI
346_1	None	0.001	0.00935	0.004194	3.92E-08	No hit passing threshold	0	0	No Annotation	No Annotation	No Annotation	No Annotation	No Annotation	No Annotation	No Annotation
347_1	None	0.001	0.000162	0.004232	6.86E-10	No hit passing threshold	0	0	No Annotation	No Annotation	No Annotation	No Annotation	No Annotation	No Annotation	No Annotation
348_1	None	0	0.000449	0.004088	0	No hit passing threshold	0	0	No Annotation	No Annotation	No Annotation	No Annotation	No Annotation	No Annotation	No Annotation
349_1	None	0.002	0.001379	0.004157	1.15E-08	No hit passing threshold	0	0	No Annotation	No Annotation	No Annotation	No Annotation	No Annotation	No Annotation	No Annotation
350_1	None	0.001	0.000003	0.004091	1.23E-11	No hit passing threshold	0	0	5.21E-23	T	chemotaxis protein	cheA	2.7.13.3	-	CheW,H-kinase_dim,HATPase_c,Hpt,Response_reg
351_1	None	0.025	0.000415	0.007907	8.20E-08	No hit passing threshold	0	0	1.67E-12	S	Haem-binding uptake, Tiki superfamily, ChaN	-	-	-	Cofac_haem_bdg
352_1	None	0.137	0.053998	0.968116	0.007161857	No hit passing threshold	0	0	2.39E-09	H	choline transmembrane transporter activity	-	-	-	Choline_transpo
353_1	None	0.001	0.000719	0.00409	2.94E-09	No hit passing threshold	0	0	No Annotation	No Annotation	No Annotation	No Annotation	No Annotation	No Annotation	No Annotation
354_1	None	0.009	0.000363	0.07556	2.47E-07	No hit passing threshold	0	0	No Annotation	No Annotation	No Annotation	No Annotation	No Annotation	No Annotation	No Annotation
355_1	None	0.004	0.001756	0.011409	8.01E-08	No hit passing threshold	0	0	No Annotation	No Annotation	No Annotation	No Annotation	No Annotation	No Annotation	No Annotation
356_1	None	0.016	0.000831	0.070863	9.42E-07	No hit passing threshold	0	0	No Annotation	No Annotation	No Annotation	No Annotation	No Annotation	No Annotation	No Annotation
357_1	None	0.055	0.011708	0.085126	5.48E-05	No hit passing threshold	0	0	No Annotation	No Annotation	No Annotation	No Annotation	No Annotation	No Annotation	No Annotation
358_1	None	0	0.000003	0.098371	0	No hit passing threshold	0	0	3.40E-28	O	Participates actively in the response to hyperosmotic and heat shock by preventing the aggregation of stress-denatured proteins, in association with DnaK and GrpE. It is the nucleotide exchange factor for DnaK and may function as a thermosensor. Unfolded proteins bind initially to DnaJ	grpE	-	-	GrpE
359_1	None	0.001	0.000056	0.069745	3.91E-09	No hit passing threshold	0	0	No Annotation	No Annotation	No Annotation	No Annotation	No Annotation	No Annotation	No Annotation
360_1	None	0	0.000108	0.004882	0	trx-2_thioredoxin	35.5	51.2605042	3.55E-41	O	Psort location Cytoplasmic, score 9.26	-	-	-	Thioredoxin
361_1	None	0.003	0.0034	0.097492	9.94E-07	No hit passing threshold	0	0	No Annotation	No Annotation	No Annotation	No Annotation	No Annotation	No Annotation	No Annotation
362_1	None	0.002	0.000397	0.004089	3.25E-09	No hit passing threshold	0	0	2.17E-43	-	-	-	-	-	-
363_1	None	0.001	0.000289	0.098572	2.85E-08	No hit passing threshold	0	0	No Annotation	No Annotation	No Annotation	No Annotation	No Annotation	No Annotation	No Annotation
364_1	None	0.011	0.000003	0.004097	1.35E-10	No hit passing threshold	0	0	No Annotation	No Annotation	No Annotation	No Annotation	No Annotation	No Annotation	No Annotation
365_1	None	0.2	0.336546	0.186167	0.012530752	No hit passing threshold	0	0	7.91E-117	F	Provides the precursors necessary for DNA synthesis. Catalyzes the biosynthesis of deoxyribonucleotides from the corresponding ribonucleotides	-	1.17.4.1	R02017,R02019,R02024,R08363,R08364,R11893	ATP-cone,Ribonuc_red_lgC,Ribonuc_red_lgN
366_1	None	0.144	0.001185	0.007321	1.25E-06	No hit passing threshold	0	0	No Annotation	No Annotation	No Annotation	No Annotation	No Annotation	No Annotation	No Annotation
367_1	None	0.002	0.000075	0.098574	1.48E-08	No hit passing threshold	0	0	No Annotation	No Annotation	No Annotation	No Annotation	No Annotation	No Annotation	No Annotation
368_1	None	0	0.000064	0.093957	0	No hit passing threshold	0	0	No Annotation	No Annotation	No Annotation	No Annotation	No Annotation	No Annotation	No Annotation
369_1	None	0.261	0.238537	0.984425	0.061288486	No hit passing threshold	0	0	No Annotation	No Annotation	No Annotation	No Annotation	No Annotation	No Annotation	No Annotation
370_1	None	0.004	0.000005	0.004091	8.18E-11	No hit passing threshold	0	0	No Annotation	No Annotation	No Annotation	No Annotation	No Annotation	No Annotation	No Annotation
371_1	None	0	0	0.098575	0	No hit passing threshold	0	0	No Annotation	No Annotation	No Annotation	No Annotation	No Annotation	No Annotation	No Annotation
372_1	None	0.002	0.000029	0.004206	2.44E-10	No hit passing threshold	0	0	No Annotation	No Annotation	No Annotation	No Annotation	No Annotation	No Annotation	No Annotation
373_1	None	0.004	0.001143	0.004094	1.87E-08	No hit passing threshold	0	0	1.80E-109	L	DNA methylase	VP0394	2.1.1.72	-	N6_N4_Mtase
374_1	None	0.024	0.000675	0.010221	1.66E-07	No hit passing threshold	0	0	3.22E-97	E	3-dehydroquinate synthase	-	4.2.3.4	R03083	DHQ_synthase
375_1	None	0	0.000005	0.012917	0	No hit passing threshold	0	0	No Annotation	No Annotation	No Annotation	No Annotation	No Annotation	No Annotation	No Annotation
376_1	None	0.019	0.066744	0.097851	0.000124088	No hit passing threshold	0	0	6.81E-51	LO	AAA domain	-	-	-	AAA,AAA_11,AAA_12
377_1	None	0	0	0.00412	0	No hit passing threshold	0	0	No Annotation	No Annotation	No Annotation	No Annotation	No Annotation	No Annotation	No Annotation
378_1	None	0.006	0.000069	0.086022	3.56E-08	No hit passing threshold	0	0	No Annotation	No Annotation	No Annotation	No Annotation	No Annotation	No Annotation	No Annotation
379_1	None	0.085	0.007973	0.120305	8.15E-05	No hit passing threshold	0	0	2.78E-27	J	structural constituent of ribosome	RPS2	2.4.99.18	R04216,R05976	Ribosomal_S5,Ribosomal_S5_C
380_1	None	0.024	0.000009	0.008081	1.75E-09	No hit passing threshold	0	0	2.74E-23	S	Uncharacterised nucleotidyltransferase	-	-	-	NTP_transf_5
381_1	None	0	0.000016	0.02587	0	No hit passing threshold	0	0	1.17E-44	T	MAP kinase kinase kinase kinase activity	STK24	2.7.11.1	-	DUF1241,Pkinase
382_1	None	0	0.01025	0.004104	0	No hit passing threshold	0	0	2.35E-11	T	Phosphorylates Ins(1,3,4,5,6)P5 at position 2 to form Ins(1,2,3,4,5,6)P6 (InsP6 or phytate)	-	2.7.1.158	R05202	Ins_P5_2-kin
383_1	None	0.041	0.204977	0.424614	0.00356848	No hit passing threshold	0	0	No Annotation	No Annotation	No Annotation	No Annotation	No Annotation	No Annotation	No Annotation
384_1	None	0.041	0.204977	0.424614	0.00356848	No hit passing threshold	0	0	No Annotation	No Annotation	No Annotation	No Annotation	No Annotation	No Annotation	No Annotation
385_1	None	0.003	0.000751	0.004228	9.53E-09	No hit passing threshold	0	0	8.27E-63	C	Produces ATP from ADP in the presence of a proton gradient across the membrane. The catalytic sites are hosted primarily by the beta subunits	atpD	3.6.3.14	-	ATP-synt_ab,ATP-synt_ab_N
386_1	None	0	0.00006	0.030059	0	No hit passing threshold	0	0	No Annotation	No Annotation	No Annotation	No Annotation	No Annotation	No Annotation	No Annotation
387_1	None	0	0.007462	0.004091	0	No hit passing threshold	0	0	1.93E-43	Z	Microtubule binding	-	-	-	Kinesin
388_1	None	0	0.00001	0.004088	0	No hit passing threshold	0	0	No Annotation	No Annotation	No Annotation	No Annotation	No Annotation	No Annotation	No Annotation
389_1	None	0.015	0.000282	0.098528	4.17E-07	No hit passing threshold	0	0	No Annotation	No Annotation	No Annotation	No Annotation	No Annotation	No Annotation	No Annotation
390_1	None	0	0.000001	0.004169	0	No hit passing threshold	0	0	No Annotation	No Annotation	No Annotation	No Annotation	No Annotation	No Annotation	No Annotation
391_1	None	0.001	0.000003	0.004088	1.23E-11	No hit passing threshold	0	0	1.28E-05	M	Cna B domain protein	-	-	-	DUF11,SdrD_B
392_1	None	0.017	0.036099	0.098488	6.04E-05	No hit passing threshold	0	0	3.05E-15	S	RAP domain	-	-	-	FAST_1,RAP
393_1	None	0.051	0.000161	0.004418	3.63E-08	No hit passing threshold	0	0	No Annotation	No Annotation	No Annotation	No Annotation	No Annotation	No Annotation	No Annotation
394_1	None	0	0.000004	0.004183	0	No hit passing threshold	0	0	1.04E-55	O	HECT-domain (ubiquitin-transferase)	-	-	-	HECT
395_1	None	0.02	0.000743	0.131974	1.96E-06	No hit passing threshold	0	0	5.24E-22	K	Type III pantothenate kinase	-	-	-	Pan_kinase
396_1	None	0.002	0.000003	0.006065	3.64E-11	No hit passing threshold	0	0	No Annotation	No Annotation	No Annotation	No Annotation	No Annotation	No Annotation	No Annotation
397_1	None	0.493	0.074259	0.421539	0.015432411	No hit passing threshold	0	0	No Annotation	No Annotation	No Annotation	No Annotation	No Annotation	No Annotation	No Annotation
398_1	None	0.002	0.000001	0.004089	8.18E-12	No hit passing threshold	0	0	No Annotation	No Annotation	No Annotation	No Annotation	No Annotation	No Annotation	No Annotation
399_1	None	0.009	0.002357	0.099095	2.10E-06	No hit passing threshold	0	0	No Annotation	No Annotation	No Annotation	No Annotation	No Annotation	No Annotation	No Annotation
400_1	None	0	0.000088	0.090679	0	No hit passing threshold	0	0	4.05E-55	O	ATP-dependent serine protease that mediates the selective degradation of mutant and abnormal proteins as well as certain short-lived regulatory proteins. Required for cellular homeostasis and for survival from DNA damage and developmental changes induced by stress. Degrades polypeptides processively to yield small peptide fragments that are 5 to 10 amino acids long. Binds to DNA in a double-stran…	lon	3.4.21.53	-	AAA,LON_substr_bdg,Lon_C
401_1	None	0	0.000114	0.091987	0	No hit passing threshold	0	0	1.61E-20	O	C-terminal domain of CHU protein family	-	-	-	CHU_C,CUB,Cleaved_Adhesin,P_proprotein,SBBP,fn3
402_1	None	0	0.000015	0.004093	0	No hit passing threshold	0	0	No Annotation	No Annotation	No Annotation	No Annotation	No Annotation	No Annotation	No Annotation
403_1	None	0	0.000081	0.004157	0	No hit passing threshold	0	0	No Annotation	No Annotation	No Annotation	No Annotation	No Annotation	No Annotation	No Annotation
404_1	None	0.002	0.000798	0.087673	1.40E-07	No hit passing threshold	0	0	2.33E-71	C	Oxidoreductase required for the transfer of electrons from pyruvate to flavodoxin	nifJ	1.2.7.1	R01196,R10866	EKR,Fer4_16,Fer4_7,PFOR_II,POR,POR_N,TPP_enzyme_C
405_1	None	0.011	0.000275	0.098606	2.98E-07	No hit passing threshold	0	0	No Annotation	No Annotation	No Annotation	No Annotation	No Annotation	No Annotation	No Annotation
406_1	None	0.028	0.096418	0.989262	0.002670715	No hit passing threshold	0	0	No Annotation	No Annotation	No Annotation	No Annotation	No Annotation	No Annotation	No Annotation
407_1	None	0	0.000011	0.004106	0	No hit passing threshold	0	0	No Annotation	No Annotation	No Annotation	No Annotation	No Annotation	No Annotation	No Annotation
408_1	None	0.016	0.003769	0.006072	3.66E-07	No hit passing threshold	0	0	No Annotation	No Annotation	No Annotation	No Annotation	No Annotation	No Annotation	No Annotation
409_1	None	0	0.002059	0.004214	0	No hit passing threshold	0	0	4.95E-68	O	NEDD8 activating enzyme activity	-	-	-	ThiF
410_1	None	0	0.000028	0.004091	0	No hit passing threshold	0	0	No Annotation	No Annotation	No Annotation	No Annotation	No Annotation	No Annotation	No Annotation
411_1	None	0	0.000008	0.004091	0	No hit passing threshold	0	0	No Annotation	No Annotation	No Annotation	No Annotation	No Annotation	No Annotation	No Annotation
412_1	None	0.001	0.00008	0.004088	3.27E-10	No hit passing threshold	0	0	No Annotation	No Annotation	No Annotation	No Annotation	No Annotation	No Annotation	No Annotation
413_1	None	0.006	0.000217	0.004841	6.30E-09	No hit passing threshold	0	0	2.52E-07	J	Histidyl-tRNA synthetase	hisS	6.1.1.21	R03655	HGTP_anticodon,tRNA-synt_His
414_1	None	0.002	0.00002	0.098578	3.94E-09	No hit passing threshold	0	0	No Annotation	No Annotation	No Annotation	No Annotation	No Annotation	No Annotation	No Annotation
415_1	None	0.009	0.000104	0.004169	3.90E-09	No hit passing threshold	0	0	3.20E-98	V	Non-canonical ABC transporter that contains transmembrane domains (TMD), which form a pore in the membrane, and an ATP-binding domain (NBD), which is responsible for energy generation. Confers resistance against macrolides	-	-	-	ABC_tran
416_1	None	0.009	0.000591	0.098649	5.25E-07	No hit passing threshold	0	0	No Annotation	No Annotation	No Annotation	No Annotation	No Annotation	No Annotation	No Annotation
417_1	None	0.001	0.00367	0.004099	1.50E-08	No hit passing threshold	0	0	3.01E-56	Q	Isochorismatase family	-	-	-	Isochorismatase
418_1	None	0	0.000278	0.004092	0	No hit passing threshold	0	0	3.34E-87	C	Thiosulfate-oxidizing multienzyme system protein SoxA	-	-	R10151	-
419_1	None	0.005	0.006819	0.075808	2.58E-06	No hit passing threshold	0	0	No Annotation	No Annotation	No Annotation	No Annotation	No Annotation	No Annotation	No Annotation
420_1	None	0.001	0.000051	0.004088	2.08E-10	No hit passing threshold	0	0	No Annotation	No Annotation	No Annotation	No Annotation	No Annotation	No Annotation	No Annotation
421_1	None	0.002	0.165509	0.098564	3.26E-05	No hit passing threshold	0	0	3.74E-46	M	Part of the outer membrane protein assembly complex, which is involved in assembly and insertion of beta-barrel proteins into the outer membrane	bamA	-	-	Bac_surface_Ag,POTRA
422_1	None	0.003	0.000518	0.004831	7.51E-09	No hit passing threshold	0	0	9.25E-47	Q	Phytanoyl-CoA dioxygenase (PhyH)	-	-	-	PhyH
423_1	None	0.002	0.000376	0.090542	6.81E-08	No hit passing threshold	0	0	1.83E-20	O	proteasome regulatory	PSMD12	-	-	PCI
424_1	None	0	0.001044	0.004089	0	No hit passing threshold	0	0	1.32E-27	U	triglyceride catabolic process	-	-	-	Patatin
425_1	None	0.001	0.004471	0.004312	1.93E-08	No hit passing threshold	0	0	No Annotation	No Annotation	No Annotation	No Annotation	No Annotation	No Annotation	No Annotation
426_1	None	0.004	0.020811	0.006979	5.81E-07	No hit passing threshold	0	0	No Annotation	No Annotation	No Annotation	No Annotation	No Annotation	No Annotation	No Annotation
427_1	None	0.001	0.000063	0.004088	2.58E-10	No hit passing threshold	0	0	1.07E-29	-	-	-	-	-	-
428_1	None	0.001	0.002034	0.004088	8.31E-09	No hit passing threshold	0	0	No Annotation	No Annotation	No Annotation	No Annotation	No Annotation	No Annotation	No Annotation
429_1	None	0	0.000031	0.095017	0	No hit passing threshold	0	0	2.74E-08	Z	Lymphocyte cytosolic plastin 1	LCP1	-	-	CH,EF-hand_1,EF-hand_5,EF-hand_6,EF-hand_7,EF-hand_8
430_1	None	0.081	0.03795	0.880089	0.00270535	No hit passing threshold	0	0	No Annotation	No Annotation	No Annotation	No Annotation	No Annotation	No Annotation	No Annotation
431_1	None	0.004	0.000123	0.097395	4.79E-08	No hit passing threshold	0	0	3.24E-47	E	Aminotransferase class-V	-	-	-	Aminotran_5
432_1	None	0.005	0.000228	0.097403	1.11E-07	No hit passing threshold	0	0	7.79E-11	L	ATP-dependent DNA helicase	pcrA	3.6.4.12	-	UvrD-helicase,UvrD_C
433_1	None	0	0.000019	0.091471	0	No hit passing threshold	0	0	1.10E-46	T	Phosphatidylinositol 3- and 4-kinase	-	-	-	PI3_PI4_kinase
434_1	None	0.01	0.040251	0.043811	1.76E-05	No hit passing threshold	0	0	6.49E-54	I	PFAM AMP-dependent synthetase and ligase	-	6.2.1.1,6.2.1.2	R00235,R00236,R00316,R00926,R01176,R01354	AMP-binding,AMP-binding_C
435_1	None	0	0.000001	0.004088	0	No hit passing threshold	0	0	6.15E-17	-	-	-	-	-	-
436_1	None	0	0.001259	0.015185	0	No hit passing threshold	0	0	1.14E-62	E	Belongs to the Glu Leu Phe Val dehydrogenases family	gdhA	1.4.1.4	R00248	ELFV_dehydrog,ELFV_dehydrog_N
437_1	None	0	0.000017	0.048297	0	No hit passing threshold	0	0	No Annotation	No Annotation	No Annotation	No Annotation	No Annotation	No Annotation	No Annotation
438_1	None	0.019	0.002404	0.268085	1.22E-05	No hit passing threshold	0	0	3.32E-125	V	Belongs to the resistance-nodulation-cell division (RND) (TC 2.A.6) family	-	-	-	ACR_tran
439_1	None	0.005	0.000129	0.004088	2.64E-09	No hit passing threshold	0	0	No Annotation	No Annotation	No Annotation	No Annotation	No Annotation	No Annotation	No Annotation
440_1	None	0.006	0.002363	0.09861	1.40E-06	No hit passing threshold	0	0	No Annotation	No Annotation	No Annotation	No Annotation	No Annotation	No Annotation	No Annotation
441_1	None	0.002	0.000001	0.098582	1.97E-10	No hit passing threshold	0	0	No Annotation	No Annotation	No Annotation	No Annotation	No Annotation	No Annotation	No Annotation
442_1	None	0	0.000024	0.004088	0	No hit passing threshold	0	0	No Annotation	No Annotation	No Annotation	No Annotation	No Annotation	No Annotation	No Annotation
443_1	None	0.003	0.000048	0.004088	5.89E-10	No hit passing threshold	0	0	No Annotation	No Annotation	No Annotation	No Annotation	No Annotation	No Annotation	No Annotation
444_1	None	0.335	0.075744	0.9823	0.024925116	No hit passing threshold	0	0	No Annotation	No Annotation	No Annotation	No Annotation	No Annotation	No Annotation	No Annotation
445_1	None	0	0.000002	0.004088	0	No hit passing threshold	0	0	4.91E-07	KT	C-terminal domain on Strawberry notch homologue	-	-	-	AAA_34,Helicase_C_4
446_1	None	0.228	0.126222	0.984406	0.028329842	No hit passing threshold	0	0	No Annotation	No Annotation	No Annotation	No Annotation	No Annotation	No Annotation	No Annotation
447_1	None	0.006	0.000051	0.098212	3.01E-08	No hit passing threshold	0	0	2.70E-93	O	protease	Z012_10795	-	-	Peptidase_U32,Peptidase_U32_C
448_1	None	0.004	0.00044	0.097927	1.72E-07	No hit passing threshold	0	0	8.15E-17	Z	actin filament network formation	fim1	-	-	CH
449_1	None	0	0.000482	0.004492	0	No hit passing threshold	0	0	3.03E-32	S	violaxanthin	-	-	-	-
450_1	None	0.224	0.202453	0.984428	0.04464329	No hit passing threshold	0	0	2.79E-36	C	NapC/NirT cytochrome c family, N-terminal region	-	-	-	Cytochrom_NNT,EB_dh
451_1	None	0.001	0.000005	0.004139	2.07E-11	No hit passing threshold	0	0	No Annotation	No Annotation	No Annotation	No Annotation	No Annotation	No Annotation	No Annotation
452_1	None	0	0.000001	0.098543	0	No hit passing threshold	0	0	7.89E-08	O	Ring finger	-	-	-	-
453_1	None	0.029	0.037269	0.098571	0.000106536	No hit passing threshold	0	0	No Annotation	No Annotation	No Annotation	No Annotation	No Annotation	No Annotation	No Annotation
454_1	None	0.001	0.000143	0.0986	1.41E-08	No hit passing threshold	0	0	No Annotation	No Annotation	No Annotation	No Annotation	No Annotation	No Annotation	No Annotation
455_1	None	0.002	0.000251	0.007457	3.74E-09	No hit passing threshold	0	0	No Annotation	No Annotation	No Annotation	No Annotation	No Annotation	No Annotation	No Annotation
456_1	None	0.058	0.001401	0.098615	8.01E-06	No hit passing threshold	0	0	No Annotation	No Annotation	No Annotation	No Annotation	No Annotation	No Annotation	No Annotation
457_1	None	0.064	0.007478	0.004549	2.18E-06	No hit passing threshold	0	0	6.76E-36	A	SpoU rRNA Methylase family	-	2.1.1.34	-	SpoU_methylase
458_1	None	0.012	0.000105	0.031397	3.96E-08	No hit passing threshold	0	0	No Annotation	No Annotation	No Annotation	No Annotation	No Annotation	No Annotation	No Annotation
459_1	None	0.055	0.000215	0.004979	5.89E-08	No hit passing threshold	0	0	No Annotation	No Annotation	No Annotation	No Annotation	No Annotation	No Annotation	No Annotation
460_1	None	0.001	0.00005	0.022827	1.14E-09	No hit passing threshold	0	0	4.84E-75	-	-	-	-	-	-
461_1	None	0.001	0.000016	0.004716	7.55E-11	No hit passing threshold	0	0	1.22E-67	KLT	Leucine-rich repeat (LRR) protein	VP1985	-	-	LRR_4,LRR_8,Pkinase,Pkinase_Tyr
462_1	None	0.003	0.003887	0.098553	1.15E-06	No hit passing threshold	0	0	4.62E-77	M	Catalyzes the conversion of GDP-D-mannose to GDP-4- dehydro-6-deoxy-D-mannose	gmd	4.2.1.47	R00888	GDP_Man_Dehyd
463_1	None	0.015	0.00575	0.100415	8.66E-06	No hit passing threshold	0	0	No Annotation	No Annotation	No Annotation	No Annotation	No Annotation	No Annotation	No Annotation
464_1	None	0.002	0.000037	0.098557	7.29E-09	No hit passing threshold	0	0	No Annotation	No Annotation	No Annotation	No Annotation	No Annotation	No Annotation	No Annotation
465_1	None	0.001	0.00006	0.008783	5.27E-10	No hit passing threshold	0	0	No Annotation	No Annotation	No Annotation	No Annotation	No Annotation	No Annotation	No Annotation
466_1	None	0.012	0.000662	0.098623	7.83E-07	No hit passing threshold	0	0	5.38E-09	IM	Cytidylyltransferase-like	-	-	-	CTP_transf_like,GHMP_kinases_C
467_1	None	0	0.000109	0.004223	0	NP_036335	31.5	65.24390244	9.55E-141	CH	Belongs to the D-isomer specific 2-hydroxyacid dehydrogenase family	ldhA	1.1.1.28	R00704	2-Hacid_dh,2-Hacid_dh_C
468_1	None	0.002	0.000012	0.004434	1.06E-10	No hit passing threshold	0	0	No Annotation	No Annotation	No Annotation	No Annotation	No Annotation	No Annotation	No Annotation
469_1	None	0.021	0.021802	0.09937	4.55E-05	No hit passing threshold	0	0	6.07E-58	K	Transcriptional regulator	-	-	-	Rrf2
470_1	None	0.003	0.075239	0.098539	2.22E-05	No hit passing threshold	0	0	3.51E-27	J	translation activator activity	ABCF1	-	-	ABC_tran,ABC_tran_Xtn
471_1	None	0.004	0.001065	0.134865	5.75E-07	No hit passing threshold	0	0	No Annotation	No Annotation	No Annotation	No Annotation	No Annotation	No Annotation	No Annotation
472_1	None	0.014	0.000171	0.006995	1.67E-08	No hit passing threshold	0	0	No Annotation	No Annotation	No Annotation	No Annotation	No Annotation	No Annotation	No Annotation
473_1	None	0.002	0.000012	0.065278	1.57E-09	No hit passing threshold	0	0	No Annotation	No Annotation	No Annotation	No Annotation	No Annotation	No Annotation	No Annotation
474_1	None	0	0.000016	0.004088	0	No hit passing threshold	0	0	No Annotation	No Annotation	No Annotation	No Annotation	No Annotation	No Annotation	No Annotation
475_1	None	0.256	0.302086	0.984435	0.076130312	No hit passing threshold	0	0	No Annotation	No Annotation	No Annotation	No Annotation	No Annotation	No Annotation	No Annotation
476_1	None	0.001	0.002976	0.004088	1.22E-08	No hit passing threshold	0	0	No Annotation	No Annotation	No Annotation	No Annotation	No Annotation	No Annotation	No Annotation
477_1	None	0.002	0.09614	0.15925	3.06E-05	No hit passing threshold	0	0	No Annotation	No Annotation	No Annotation	No Annotation	No Annotation	No Annotation	No Annotation
478_1	None	0.001	0.018647	0.005451	1.02E-07	No hit passing threshold	0	0	5.20E-68	-	-	-	-	-	-
479_1	None	0.181	0.187859	0.984432	0.033473128	No hit passing threshold	0	0	No Annotation	No Annotation	No Annotation	No Annotation	No Annotation	No Annotation	No Annotation
480_1	None	0.013	0.000546	0.049424	3.51E-07	No hit passing threshold	0	0	No Annotation	No Annotation	No Annotation	No Annotation	No Annotation	No Annotation	No Annotation
481_1	None	0.045	0.003382	0.091356	1.39E-05	No hit passing threshold	0	0	1.72E-27	A	DEAD-box ATP-dependent RNA helicase	-	3.6.4.13	-	DEAD,Helicase_C
482_1	None	0.001	0.000188	0.08838	1.66E-08	No hit passing threshold	0	0	No Annotation	No Annotation	No Annotation	No Annotation	No Annotation	No Annotation	No Annotation
483_1	None	0.328	0.000595	0.098973	1.93E-05	No hit passing threshold	0	0	No Annotation	No Annotation	No Annotation	No Annotation	No Annotation	No Annotation	No Annotation
484_1	None	0.014	0.000007	0.098548	9.66E-09	No hit passing threshold	0	0	No Annotation	No Annotation	No Annotation	No Annotation	No Annotation	No Annotation	No Annotation
485_1	None	0	0.001775	0.005203	0	No hit passing threshold	0	0	No Annotation	No Annotation	No Annotation	No Annotation	No Annotation	No Annotation	No Annotation
486_1	None	0.028	0.006955	0.006064	1.18E-06	No hit passing threshold	0	0	No Annotation	No Annotation	No Annotation	No Annotation	No Annotation	No Annotation	No Annotation
487_1	None	0.001	0.000071	0.00611	4.34E-10	No hit passing threshold	0	0	No Annotation	No Annotation	No Annotation	No Annotation	No Annotation	No Annotation	No Annotation
488_1	None	0	0	0.004093	0	No hit passing threshold	0	0	4.43E-09	S	Serine hydrolase (FSH1)	-	-	-	FSH1
489_1	None	0.111	0.001477	0.084605	1.39E-05	No hit passing threshold	0	0	9.49E-65	UY	nuclear export signal receptor activity	-	-	-	Xpo1
490_1	None	0	0.000011	0.004096	0	No hit passing threshold	0	0	No Annotation	No Annotation	No Annotation	No Annotation	No Annotation	No Annotation	No Annotation
491_1	None	0.02	0.000592	0.033066	3.92E-07	No hit passing threshold	0	0	No Annotation	No Annotation	No Annotation	No Annotation	No Annotation	No Annotation	No Annotation
492_1	None	0.002	0.000109	0.009558	2.08E-09	No hit passing threshold	0	0	4.33E-19	P	Arylsulfatase	ARSB	2.7.11.17,3.1.6.12	R07823	Sulfatase
493_1	None	0.005	0.00009	0.004088	1.84E-09	No hit passing threshold	0	0	No Annotation	No Annotation	No Annotation	No Annotation	No Annotation	No Annotation	No Annotation
494_1	None	0.423	0.499661	0.314083	0.066383516	No hit passing threshold	0	0	3.82E-36	DO	cell division	-	-	-	-
495_1	None	0.034	0.002564	0.096323	8.40E-06	No hit passing threshold	0	0	No Annotation	No Annotation	No Annotation	No Annotation	No Annotation	No Annotation	No Annotation
496_1	None	0	0	0.004128	0	No hit passing threshold	0	0	No Annotation	No Annotation	No Annotation	No Annotation	No Annotation	No Annotation	No Annotation
497_1	None	0.028	0.001978	0.004088	2.26E-07	No hit passing threshold	0	0	No Annotation	No Annotation	No Annotation	No Annotation	No Annotation	No Annotation	No Annotation
498_1	None	0	0.000557	0.08576	0	No hit passing threshold	0	0	2.78E-21	-	-	-	-	-	-
499_1	None	0.001	0.049391	0.095817	4.73E-06	No hit passing threshold	0	0	4.39E-10	J	Brix	-	-	-	Brix
500_1	None	0.457	0.028785	0.984026	0.012944611	No hit passing threshold	0	0	0.000578	-	-	-	-	-	Phage_integrase
501_1	None	0.457	0.028785	0.984026	0.012944611	No hit passing threshold	0	0	0.000578	-	-	-	-	-	Phage_integrase
502_1	None	0	0	0.004088	0	No hit passing threshold	0	0	No Annotation	No Annotation	No Annotation	No Annotation	No Annotation	No Annotation	No Annotation
503_1	None	0	0.000011	0.006064	0	No hit passing threshold	0	0	No Annotation	No Annotation	No Annotation	No Annotation	No Annotation	No Annotation	No Annotation
504_1	None	0.001	0.003172	0.056645	1.80E-07	No hit passing threshold	0	0	2.44E-49	-	-	-	-	-	Asp_protease_2
505_1	None	0	0.000016	0.004088	0	No hit passing threshold	0	0	No Annotation	No Annotation	No Annotation	No Annotation	No Annotation	No Annotation	No Annotation
506_1	None	0	0.000027	0.004094	0	No hit passing threshold	0	0	No Annotation	No Annotation	No Annotation	No Annotation	No Annotation	No Annotation	No Annotation
507_1	None	0	0.000026	0.004134	0	No hit passing threshold	0	0	No Annotation	No Annotation	No Annotation	No Annotation	No Annotation	No Annotation	No Annotation
508_1	None	0.002	0.00025	0.098464	4.92E-08	No hit passing threshold	0	0	4.57E-19	-	-	-	-	-	-
509_1	None	0.002	0.000232	0.098464	4.57E-08	No hit passing threshold	0	0	3.24E-19	-	-	-	-	-	-
510_1	None	0.002	0.000025	0.039462	1.97E-09	No hit passing threshold	0	0	No Annotation	No Annotation	No Annotation	No Annotation	No Annotation	No Annotation	No Annotation
511_1	None	0.001	0.000723	0.006064	4.38E-09	No hit passing threshold	0	0	No Annotation	No Annotation	No Annotation	No Annotation	No Annotation	No Annotation	No Annotation
512_1	None	0.012	0.000902	0.135023	1.46E-06	No hit passing threshold	0	0	No Annotation	No Annotation	No Annotation	No Annotation	No Annotation	No Annotation	No Annotation
513_1	None	0	0.000061	0.007976	0	No hit passing threshold	0	0	No Annotation	No Annotation	No Annotation	No Annotation	No Annotation	No Annotation	No Annotation
514_1	None	0.047	0.0312	0.008729	1.28E-05	No hit passing threshold	0	0	No Annotation	No Annotation	No Annotation	No Annotation	No Annotation	No Annotation	No Annotation
515_1	None	0	0.000032	0.004502	0	No hit passing threshold	0	0	No Annotation	No Annotation	No Annotation	No Annotation	No Annotation	No Annotation	No Annotation
516_1	None	0.021	0.002008	0.040923	1.73E-06	No hit passing threshold	0	0	3.64E-68	I	Fatty acid desaturase	-	-	-	FA_desaturase
517_1	None	0.02	0.003692	0.088518	6.54E-06	No hit passing threshold	0	0	1.71E-81	I	Fatty acid desaturase	-	-	-	FA_desaturase
518_1	None	0.001	0.000832	0.089217	7.42E-08	No hit passing threshold	0	0	6.43E-11	NU	PFAM type II and III secretion system protein	gspD	-	-	Secretin,Secretin_N
519_1	None	0	0.00001	0.098271	0	No hit passing threshold	0	0	No Annotation	No Annotation	No Annotation	No Annotation	No Annotation	No Annotation	No Annotation
520_1	None	0.007	0.000137	0.945675	9.07E-07	No hit passing threshold	0	0	1.55E-32	U	regulation of parkin-mediated stimulation of mitophagy in response to mitochondrial depolarization	-	-	-	ATG_C,SHR-BD,VPS13,VPS13_C,VPS13_mid_rpt
521_1	None	0.394	0.181543	0.101606	0.007267668	No hit passing threshold	0	0	No Annotation	No Annotation	No Annotation	No Annotation	No Annotation	No Annotation	No Annotation
522_1	None	0	0.000032	0.004089	0	No hit passing threshold	0	0	No Annotation	No Annotation	No Annotation	No Annotation	No Annotation	No Annotation	No Annotation
523_1	None	0.001	0.000002	0.096304	1.93E-10	No hit passing threshold	0	0	5.35E-05	S	Probable Zinc-ribbon domain	-	-	-	DUF4379
524_1	None	0.009	0.022895	0.008931	1.84E-06	No hit passing threshold	0	0	2.20E-13	BQ	semaphorin-plexin signaling pathway	-	-	-	Laminin_G_3,RasGAP,TIG
525_1	None	0.005	0.004643	0.004443	1.03E-07	No hit passing threshold	0	0	No Annotation	No Annotation	No Annotation	No Annotation	No Annotation	No Annotation	No Annotation
526_1	None	0.005	0.000274	0.004437	6.08E-09	No hit passing threshold	0	0	1.66E-28	T	Lipopolysaccharide kinase (Kdo/WaaP) family	-	2.7.11.1	-	EF-hand_1,EF-hand_7,Pkinase
527_1	None	0	0.000004	0.004088	0	No hit passing threshold	0	0	No Annotation	No Annotation	No Annotation	No Annotation	No Annotation	No Annotation	No Annotation
528_1	None	0.003	0.000676	0.098577	2.00E-07	No hit passing threshold	0	0	No Annotation	No Annotation	No Annotation	No Annotation	No Annotation	No Annotation	No Annotation
529_1	None	0.036	0.049335	0.09968	0.000177038	No hit passing threshold	0	0	No Annotation	No Annotation	No Annotation	No Annotation	No Annotation	No Annotation	No Annotation
530_1	None	0.241	0.08248	0.984332	0.019566237	No hit passing threshold	0	0	2.03E-27	U	autophagy of peroxisome	-	-	-	ATG_C
531_1	None	0.032	0.026037	0.321899	0.000268201	No hit passing threshold	0	0	5.87E-35	H	Interconversion of serine and glycine	-	2.1.2.1	R00945,R09099	SHMT
532_1	None	0.032	0.026037	0.321899	0.000268201	No hit passing threshold	0	0	5.87E-35	H	Interconversion of serine and glycine	-	2.1.2.1	R00945,R09099	SHMT
533_1	None	0.002	0.000873	0.008257	1.44E-08	No hit passing threshold	0	0	1.95E-25	S	DNA binding	-	-	-	-
534_1	None	0	0.000008	0.004088	0	No hit passing threshold	0	0	No Annotation	No Annotation	No Annotation	No Annotation	No Annotation	No Annotation	No Annotation
535_1	None	0.001	0.000264	0.025495	6.73E-09	No hit passing threshold	0	0	1.93E-31	I	GDSL-like Lipase/Acylhydrolase	-	-	-	Lipase_GDSL_2
536_1	None	0.002	0.000005	0.004197	4.20E-11	No hit passing threshold	0	0	0.000106	A	integral to membrane	-	-	-	-
537_1	None	0.144	0.000111	0.004088	6.53E-08	NP_001017524	45.5	63.42412451	5.69E-84	BK	Sir2 family	SIR2rp1	-	R00102,R10633	SIR2,zf-UBP
538_1	None	0.015	0.006121	0.006933	6.37E-07	No hit passing threshold	0	0	No Annotation	No Annotation	No Annotation	No Annotation	No Annotation	No Annotation	No Annotation
539_1	None	0	0.000064	0.004131	0	No hit passing threshold	0	0	2.09E-17	-	-	-	-	-	-
540_1	None	0	0.000014	0.099532	0	No hit passing threshold	0	0	No Annotation	No Annotation	No Annotation	No Annotation	No Annotation	No Annotation	No Annotation
541_1	None	0	0.001701	0.004088	0	No hit passing threshold	0	0	1.39E-26	-	-	-	-	-	-
542_1	None	0.227	0.005141	0.098619	0.000115089	No hit passing threshold	0	0	2.06E-26	G	Phosphoglycerate kinase	-	2.7.2.3	R01512	PGK
543_1	None	0.002	0.000094	0.004089	7.69E-10	No hit passing threshold	0	0	No Annotation	No Annotation	No Annotation	No Annotation	No Annotation	No Annotation	No Annotation
544_1	None	0.001	0.000621	0.099396	6.17E-08	No hit passing threshold	0	0	6.88E-70	O	Endoplasmic reticulum protein ERp29, C-terminal domain	-	5.3.4.1	-	ERp29,Thioredoxin
545_1	None	0.002	0.00004	0.004088	3.27E-10	No hit passing threshold	0	0	7.01E-06	-	-	-	-	-	-
546_1	None	0.114	0.000894	0.099241	1.01E-05	No hit passing threshold	0	0	1.55E-25	D	4Fe-4S iron sulfur cluster binding proteins, NifH/frxC family	-	-	-	AAA_31
547_1	None	0.003	0.003317	0.006064	6.03E-08	No hit passing threshold	0	0	3.63E-07	C	inorganic diphosphatase activity	-	3.6.1.1	-	EF-hand_7,PH,Pyrophosphatase
548_1	None	0.005	0.007274	0.114454	4.16E-06	No hit passing threshold	0	0	0.000167	S	regulation of response to stimulus	-	-	-	Big_2,DUF285,FGE-sulfatase,Flg_new,LRR_5,NLPC_P60,SLH,TIR_2
549_1	None	0	0.000012	0.035349	0	No hit passing threshold	0	0	No Annotation	No Annotation	No Annotation	No Annotation	No Annotation	No Annotation	No Annotation
550_1	Low	0.836	0.652627	0.982741	0.536179728	No hit passing threshold	0	0	1.23E-06	M	ankyrin repeat protein	-	-	-	Ank,Ank_2,Ank_3,Ank_4
551_1	None	0	0.000128	0.098594	0	No hit passing threshold	0	0	No Annotation	No Annotation	No Annotation	No Annotation	No Annotation	No Annotation	No Annotation
552_1	None	0.008	0.000062	0.096827	4.80E-08	No hit passing threshold	0	0	No Annotation	No Annotation	No Annotation	No Annotation	No Annotation	No Annotation	No Annotation
553_1	None	0.003	0.000109	0.09501	3.11E-08	No hit passing threshold	0	0	No Annotation	No Annotation	No Annotation	No Annotation	No Annotation	No Annotation	No Annotation
554_1	None	0.005	0.000018	0.067183	6.05E-09	No hit passing threshold	0	0	2.40E-30	S	WD domain, G-beta repeat	-	-	-	WD40
555_1	None	0.04	0.084325	0.112111	0.00037815	No hit passing threshold	0	0	1.91E-56	J	Belongs to the universal ribosomal protein uS5 family	-	-	-	Ribosomal_S5,Ribosomal_S5_C
556_1	None	0.025	0.000037	0.09857	9.12E-08	No hit passing threshold	0	0	9.58E-22	-	-	-	-	-	-
557_1	None	0	0.000777	0.005124	0	No hit passing threshold	0	0	7.92E-10	T	Histidine kinase	senX3	2.7.13.3	-	HATPase_c,HisKA
558_1	None	0.012	0.000323	0.059513	2.31E-07	No hit passing threshold	0	0	1.04E-19	O	Oligosaccharyl transferase STT3 subunit	STT3A	2.4.99.18	R04216,R05976	STT3
559_1	None	0	0.001624	0.004119	0	No hit passing threshold	0	0	No Annotation	No Annotation	No Annotation	No Annotation	No Annotation	No Annotation	No Annotation
560_1	None	0	0.000003	0.098533	0	No hit passing threshold	0	0	2.51E-07	A	poly(A)-specific ribonuclease activity	CCRN4L	3.1.13.4	-	Exo_endo_phos
561_1	None	0.003	0.000085	0.004099	1.05E-09	No hit passing threshold	0	0	No Annotation	No Annotation	No Annotation	No Annotation	No Annotation	No Annotation	No Annotation
562_1	None	0.007	0.000155	0.004096	4.44E-09	No hit passing threshold	0	0	1.38E-41	S	Protein of unknown function (DUF1501)	-	-	-	DUF1501,DUF1800
563_1	None	0.014	0.108626	0.976852	0.001485561	No hit passing threshold	0	0	No Annotation	No Annotation	No Annotation	No Annotation	No Annotation	No Annotation	No Annotation
564_1	None	0.02	0.130233	0.287728	0.000749434	No hit passing threshold	0	0	8.54E-06	S	pyrroloquinoline quinone biosynthetic process	-	-	-	-
565_1	None	0.001	0.000282	0.098588	2.78E-08	No hit passing threshold	0	0	6.28E-21	K	sigma factor activity	-	-	-	-
566_1	None	0.191	0.03695	0.099081	0.000699259	No hit passing threshold	0	0	2.74E-09	O	X-domain of DnaJ-containing	-	-	-	ATG_C,DnaJ,DnaJ-X,PRESAN
567_1	None	0.673	0.371468	0.098477	0.02461905	No hit passing threshold	0	0	2.54E-40	G	Glycosyltransferase family 20	-	2.4.1.15,3.1.3.12	R02737,R02778	Glyco_transf_20
568_1	None	0.005	0.000123	0.093868	5.77E-08	No hit passing threshold	0	0	No Annotation	No Annotation	No Annotation	No Annotation	No Annotation	No Annotation	No Annotation
569_1	None	0.01	0.000522	0.428696	2.24E-06	No hit passing threshold	0	0	No Annotation	No Annotation	No Annotation	No Annotation	No Annotation	No Annotation	No Annotation
570_1	None	0.082	0.001003	0.984266	8.10E-05	No hit passing threshold	0	0	8.48E-07	-	-	-	-	-	-
571_1	None	0.001	0.001287	0.004089	5.26E-09	No hit passing threshold	0	0	2.98E-24	S	Vacuolar protein 14 C-terminal Fig4p binding	-	-	-	Vac14_Fab1_bd,Vac14_Fig4_bd
572_1	None	0.001	0.001096	0.00835	9.15E-09	No hit passing threshold	0	0	No Annotation	No Annotation	No Annotation	No Annotation	No Annotation	No Annotation	No Annotation
573_1	None	0.001	0.000034	0.075819	2.58E-09	No hit passing threshold	0	0	7.70E-39	-	-	-	-	-	-
574_1	None	0.037	0.002644	0.096278	9.42E-06	No hit passing threshold	0	0	0.000185	S	Leucine Rich repeats (2 copies)	-	-	-	LRR_4,LRR_8
575_1	None	0.006	0.000045	0.009338	2.52E-09	No hit passing threshold	0	0	3.11E-31	P	PFAM sulfatase	-	-	-	DUF4976,Sulfatase
576_1	None	0.001	0.000281	0.09216	2.59E-08	No hit passing threshold	0	0	No Annotation	No Annotation	No Annotation	No Annotation	No Annotation	No Annotation	No Annotation
577_1	None	0.025	0.23457	0.007218	4.23E-05	No hit passing threshold	0	0	1.03E-11	O	Belongs to the peptidase C19 family	-	-	-	UCH
578_1	None	0.025	0.23457	0.007218	4.23E-05	No hit passing threshold	0	0	1.03E-11	O	Belongs to the peptidase C19 family	-	-	-	UCH
579_1	None	0.001	0.032846	0.035611	1.17E-06	No hit passing threshold	0	0	No Annotation	No Annotation	No Annotation	No Annotation	No Annotation	No Annotation	No Annotation
580_1	None	0.002	0.000368	0.004089	3.01E-09	No hit passing threshold	0	0	No Annotation	No Annotation	No Annotation	No Annotation	No Annotation	No Annotation	No Annotation
581_1	None	0	0.000007	0.005215	0	No hit passing threshold	0	0	No Annotation	No Annotation	No Annotation	No Annotation	No Annotation	No Annotation	No Annotation
582_1	None	0.005	0.019676	0.099712	9.81E-06	No hit passing threshold	0	0	9.99E-09	KL	SNF2 family N-terminal domain	-	-	-	Helicase_C,SNF2_N,zf-C3HC4,zf-C3HC4_2,zf-RING_UBOX
583_1	None	0.002	0.000186	0.098274	3.66E-08	No hit passing threshold	0	0	No Annotation	No Annotation	No Annotation	No Annotation	No Annotation	No Annotation	No Annotation
584_1	None	0.014	0.046829	0.1346	8.82E-05	No hit passing threshold	0	0	No Annotation	No Annotation	No Annotation	No Annotation	No Annotation	No Annotation	No Annotation
585_1	None	0	0.000004	0.013567	0	No hit passing threshold	0	0	1.68E-09	OU	signal peptide processing	-	-	-	Peptidase_S49
586_1	None	0	0.000221	0.004728	0	No hit passing threshold	0	0	No Annotation	No Annotation	No Annotation	No Annotation	No Annotation	No Annotation	No Annotation
587_1	None	0	0.000095	0.004916	0	No hit passing threshold	0	0	No Annotation	No Annotation	No Annotation	No Annotation	No Annotation	No Annotation	No Annotation
588_1	None	0.001	0	0.026159	0	No hit passing threshold	0	0	1.30E-17	O	protein polyglutamylation	TTLL11	-	-	TTL
589_1	None	0	0.000057	0.088031	0	No hit passing threshold	0	0	No Annotation	No Annotation	No Annotation	No Annotation	No Annotation	No Annotation	No Annotation
590_1	None	0.029	0.040544	0.976577	0.001148236	No hit passing threshold	0	0	No Annotation	No Annotation	No Annotation	No Annotation	No Annotation	No Annotation	No Annotation
591_1	None	0.003	0.000437	0.01952	2.56E-08	No hit passing threshold	0	0	3.48E-21	-	-	-	-	-	-
592_1	None	0.102	0.005923	0.099341	6.00E-05	No hit passing threshold	0	0	1.62E-45	O	ubiquitinyl hydrolase activity	-	3.4.19.12	-	UCH
593_1	None	0.002	0.000042	0.004098	3.44E-10	No hit passing threshold	0	0	6.48E-11	G	6-phosphofructo-2-kinase	FBP26	2.7.1.105,3.1.3.46	-	6PF2K,His_Phos_1
594_1	None	0.001	0.000067	0.096792	6.49E-09	No hit passing threshold	0	0	5.41E-61	O	ATP binding to DnaK triggers the release of the substrate protein, thus completing the reaction cycle. Several rounds of ATP-dependent interactions between DnaJ, DnaK and GrpE are required for fully efficient folding. Also involved, together with DnaK and GrpE, in the DNA replication of plasmids through activation of initiation proteins	dnaJ	-	-	DnaJ,DnaJ_C,DnaJ_CXXCXGXG
595_1	None	0	0.000011	0.004114	0	No hit passing threshold	0	0	No Annotation	No Annotation	No Annotation	No Annotation	No Annotation	No Annotation	No Annotation
596_1	None	0.002	0.000004	0.004088	3.27E-11	No hit passing threshold	0	0	No Annotation	No Annotation	No Annotation	No Annotation	No Annotation	No Annotation	No Annotation
597_1	None	0.307	0.003308	0.052217	5.30E-05	No hit passing threshold	0	0	3.08E-30	S	Domain found in a variety of signalling proteins, always encircled by uDENN and dDENN	-	-	-	DENN,ENTH
598_1	None	0.129	0.00007	0.098125	8.86E-07	No hit passing threshold	0	0	No Annotation	No Annotation	No Annotation	No Annotation	No Annotation	No Annotation	No Annotation
599_1	None	0.002	0.021287	0.006408	2.73E-07	No hit passing threshold	0	0	No Annotation	No Annotation	No Annotation	No Annotation	No Annotation	No Annotation	No Annotation
600_1	None	0.001	0.000069	0.004088	2.82E-10	No hit passing threshold	0	0	No Annotation	No Annotation	No Annotation	No Annotation	No Annotation	No Annotation	No Annotation
601_1	None	0.005	0.000064	0.074078	2.37E-08	No hit passing threshold	0	0	No Annotation	No Annotation	No Annotation	No Annotation	No Annotation	No Annotation	No Annotation
602_1	None	0	0.000316	0.004358	0	No hit passing threshold	0	0	3.11E-24	L	Helical and beta-bridge domain	ERCC2	3.6.4.12	-	DEAD_2,HBB,Helicase_C_2
603_1	None	0.035	0.033596	0.090949	0.000106943	No hit passing threshold	0	0	1.98E-09	O	COG1404 Subtilisin-like serine proteases	bpr	-	-	CarbopepD_reg_2,CarboxypepD_reg,Inhibitor_I9,Peptidase_M6,Peptidase_S8
604_1	None	0.077	0.007856	0.988804	0.000598139	No hit passing threshold	0	0	No Annotation	No Annotation	No Annotation	No Annotation	No Annotation	No Annotation	No Annotation
605_1	None	0.089	0.209041	0.115552	0.002149804	No hit passing threshold	0	0	6.18E-17	Q	Nonribosomal peptide synthetase 12	-	-	-	AMP-binding,AMP-binding_C
606_1	None	0.001	0.003394	0.022025	7.48E-08	No hit passing threshold	0	0	1.17E-96	F	Plays an important role in the de novo pathway of purine nucleotide biosynthesis. Catalyzes the first committed step in the biosynthesis of AMP from IMP	purA	6.3.4.4	R01135	Adenylsucc_synt
607_1	None	0	0.000002	0.004088	0	No hit passing threshold	0	0	6.46E-31	J	translation activator activity	-	-	-	ABC_tran,ABC_tran_CTD,ABC_tran_Xtn
608_1	None	0.016	0.000002	0.098587	3.15E-09	No hit passing threshold	0	0	No Annotation	No Annotation	No Annotation	No Annotation	No Annotation	No Annotation	No Annotation
609_1	None	0.004	0.832441	0.074244	0.000247215	No hit passing threshold	0	0	No Annotation	No Annotation	No Annotation	No Annotation	No Annotation	No Annotation	No Annotation
610_1	None	0	0.001036	0.004089	0	No hit passing threshold	0	0	3.51E-51	O	T-complex protein 1 subunit zeta. Source PGD	-	-	-	Cpn60_TCP1
611_1	None	0	0.000401	0.00409	0	No hit passing threshold	0	0	2.97E-16	L	damaged DNA binding	-	-	-	CPSF_A,MMS1_N
612_1	None	0.002	0.000018	0.029083	1.05E-09	No hit passing threshold	0	0	No Annotation	No Annotation	No Annotation	No Annotation	No Annotation	No Annotation	No Annotation
613_1	None	0	0.00001	0.079998	0	No hit passing threshold	0	0	8.80E-66	O	HECT-domain (ubiquitin-transferase)	-	-	-	HECT
614_1	None	0	0.000738	0.095208	0	No hit passing threshold	0	0	7.93E-16	-	-	-	-	-	-
615_1	None	0.002	0.000004	0.006064	4.85E-11	No hit passing threshold	0	0	No Annotation	No Annotation	No Annotation	No Annotation	No Annotation	No Annotation	No Annotation
616_1	None	0	0.000429	0.006064	0	No hit passing threshold	0	0	No Annotation	No Annotation	No Annotation	No Annotation	No Annotation	No Annotation	No Annotation
617_1	None	0.016	0.002447	0.096834	3.79E-06	No hit passing threshold	0	0	8.72E-15	M	Belongs to the ompA family	-	-	-	OmpA,Phenol_MetA_deg,TSP_3,VWA
618_1	None	0.001	0.017435	0.005072	8.84E-08	No hit passing threshold	0	0	No Annotation	No Annotation	No Annotation	No Annotation	No Annotation	No Annotation	No Annotation
619_1	None	0	0	0.083889	0	No hit passing threshold	0	0	2.98E-21	-	-	-	-	-	-
620_1	None	0	0.000002	0.004133	0	No hit passing threshold	0	0	1.35E-06	S	F-box kelch-repeat protein	-	-	-	F-box-like,Kelch_1
621_1	None	0.001	0.001768	0.099763	1.76E-07	No hit passing threshold	0	0	No Annotation	No Annotation	No Annotation	No Annotation	No Annotation	No Annotation	No Annotation
622_1	None	0	0.000003	0.004101	0	No hit passing threshold	0	0	4.03E-49	F	Catalyzes the ATP-dependent amination of UTP to CTP with either L-glutamine or ammonia as the source of nitrogen. Regulates intracellular CTP levels through interactions with the four ribonucleotide triphosphates	pyrG	6.3.4.2	R00571,R00573	CTP_synth_N,GATase
623_1	None	0	0	0.005448	0	No hit passing threshold	0	0	No Annotation	No Annotation	No Annotation	No Annotation	No Annotation	No Annotation	No Annotation
624_1	None	0	0.002347	0.099181	0	No hit passing threshold	0	0	No Annotation	No Annotation	No Annotation	No Annotation	No Annotation	No Annotation	No Annotation
625_1	None	0.001	0.000085	0.00448	3.81E-10	No hit passing threshold	0	0	9.87E-45	J	RNA pseudouridylate synthase	-	-	-	PseudoU_synth_2
626_1	None	0.015	0.000354	0.098236	5.22E-07	No hit passing threshold	0	0	1.05E-32	-	-	-	-	-	rve
627_1	None	0.003	0.099838	0.082753	2.48E-05	No hit passing threshold	0	0	1.28E-31	E	Pyridoxal-phosphate dependent enzyme	-	4.2.1.20	R02722	PALP,Trp_syntA
628_1	None	0.29	0.103505	0.146303	0.004391497	No hit passing threshold	0	0	No Annotation	No Annotation	No Annotation	No Annotation	No Annotation	No Annotation	No Annotation
629_1	None	0.032	0.002803	0.948078	8.50E-05	No hit passing threshold	0	0	No Annotation	No Annotation	No Annotation	No Annotation	No Annotation	No Annotation	No Annotation
630_1	None	0.001	0.000101	0.004088	4.13E-10	No hit passing threshold	0	0	1.59E-19	-	-	-	-	-	-
631_1	None	0	0.00005	0.004103	0	No hit passing threshold	0	0	No Annotation	No Annotation	No Annotation	No Annotation	No Annotation	No Annotation	No Annotation
632_1	None	0.024	0.304793	0.004351	3.18E-05	No hit passing threshold	0	0	1.29E-28	U	SNAP receptor activity	-	-	-	Longin,Synaptobrevin
633_1	None	0.036	0.220523	0.984347	0.007814562	No hit passing threshold	0	0	No Annotation	No Annotation	No Annotation	No Annotation	No Annotation	No Annotation	No Annotation
634_1	None	0.001	0.000193	0.020627	3.98E-09	No hit passing threshold	0	0	No Annotation	No Annotation	No Annotation	No Annotation	No Annotation	No Annotation	No Annotation
635_1	None	0	0.000004	0.006656	0	No hit passing threshold	0	0	No Annotation	No Annotation	No Annotation	No Annotation	No Annotation	No Annotation	No Annotation
636_1	None	0.002	0.000141	0.007531	2.12E-09	No hit passing threshold	0	0	0.000108	G	Pectate lyase	-	-	-	CBM_3,Laminin_G_3,Lipase_GDSL_2,fn3
637_1	None	0	0	0.098595	0	No hit passing threshold	0	0	1.04E-14	-	-	-	-	-	-
638_1	None	0.002	0.005113	0.086569	8.85E-07	No hit passing threshold	0	0	No Annotation	No Annotation	No Annotation	No Annotation	No Annotation	No Annotation	No Annotation
639_1	None	0.016	0.00061	0.00414	4.04E-08	No hit passing threshold	0	0	1.94E-09	T	It is involved in the biological process described with protein phosphorylation	-	2.7.11.1	-	Pkinase
640_1	None	0	0.01441	0.033288	0	No hit passing threshold	0	0	No Annotation	No Annotation	No Annotation	No Annotation	No Annotation	No Annotation	No Annotation
641_1	None	0	0	0.064784	0	No hit passing threshold	0	0	No Annotation	No Annotation	No Annotation	No Annotation	No Annotation	No Annotation	No Annotation
642_1	None	0.004	0.000057	0.047653	1.09E-08	No hit passing threshold	0	0	No Annotation	No Annotation	No Annotation	No Annotation	No Annotation	No Annotation	No Annotation
643_1	None	0.001	0.000012	0.004088	4.91E-11	No hit passing threshold	0	0	7.75E-31	S	Gaa1-like, GPI transamidase component	-	-	-	Gaa1
644_1	None	0	0.000003	0.005164	0	No hit passing threshold	0	0	No Annotation	No Annotation	No Annotation	No Annotation	No Annotation	No Annotation	No Annotation
645_1	None	0.012	0.00142	0.006352	1.08E-07	No hit passing threshold	0	0	No Annotation	No Annotation	No Annotation	No Annotation	No Annotation	No Annotation	No Annotation
646_1	None	0.146	0.237273	0.055551	0.00192439	No hit passing threshold	0	0	No Annotation	No Annotation	No Annotation	No Annotation	No Annotation	No Annotation	No Annotation
647_1	None	0.008	0.117704	0.988471	0.000930776	No hit passing threshold	0	0	No Annotation	No Annotation	No Annotation	No Annotation	No Annotation	No Annotation	No Annotation
648_1	None	0.002	0.000003	0.026905	1.61E-10	No hit passing threshold	0	0	0.000867	T	Phosphoinositide-3-kinase, catalytic, gamma polypeptide	PIK3CG	2.7.1.153	R04545	PI3K_C2,PI3K_rbd,PI3Ka,PI3_PI4_kinase
649_1	None	0.036	0.000083	0.098587	2.95E-07	No hit passing threshold	0	0	No Annotation	No Annotation	No Annotation	No Annotation	No Annotation	No Annotation	No Annotation
650_1	None	0.008	0.000207	0.982956	1.63E-06	No hit passing threshold	0	0	No Annotation	No Annotation	No Annotation	No Annotation	No Annotation	No Annotation	No Annotation
651_1	None	0.005	0.002454	0.939782	1.15E-05	No hit passing threshold	0	0	No Annotation	No Annotation	No Annotation	No Annotation	No Annotation	No Annotation	No Annotation
652_1	None	0.001	0.000005	0.021939	1.10E-10	No hit passing threshold	0	0	4.34E-15	U	PH domain	-	-	-	PH
653_1	None	0	0.000047	0.004434	0	No hit passing threshold	0	0	No Annotation	No Annotation	No Annotation	No Annotation	No Annotation	No Annotation	No Annotation
654_1	None	0.019	0.000072	0.004118	5.63E-09	No hit passing threshold	0	0	No Annotation	No Annotation	No Annotation	No Annotation	No Annotation	No Annotation	No Annotation
655_1	None	0.007	0.00013	0.026729	2.43E-08	No hit passing threshold	0	0	1.31E-49	DO	Anaphase-promoting complex subunit 4 WD40 domain	-	-	-	WD40
656_1	None	0	0.000041	0.09856	0	No hit passing threshold	0	0	No Annotation	No Annotation	No Annotation	No Annotation	No Annotation	No Annotation	No Annotation
657_1	None	0.002	0.000288	0.040124	2.31E-08	No hit passing threshold	0	0	1.97E-17	-	-	-	-	-	AAA
658_1	None	0.001	0.00053	0.415276	2.20E-07	No hit passing threshold	0	0	0.000292	S	Plasmid pRiA4b ORF-3-like protein	-	-	-	PRiA4_ORF3,zf-MYND
659_1	None	0.008	0.000061	0.004091	2.00E-09	No hit passing threshold	0	0	9.34E-27	T	Cyclic nucleotide-monophosphate binding domain	-	-	-	cNMP_binding
660_1	None	0.006	0.000012	0.004089	2.94E-10	No hit passing threshold	0	0	2.05E-07	DT	Guanine nucleotide-binding proteins (G proteins) are involved as modulators or transducers in various transmembrane signaling systems	-	-	-	G-alpha
661_1	None	0	0.000033	0.022006	0	No hit passing threshold	0	0	3.26E-17	O	Subtilisin-like protein	-	3.4.14.9	-	Peptidase_S8,Pro-kuma_activ
662_1	None	0.001	0.006541	0.089044	5.82E-07	No hit passing threshold	0	0	No Annotation	No Annotation	No Annotation	No Annotation	No Annotation	No Annotation	No Annotation
663_1	None	0.001	0.000001	0.005304	5.30E-12	No hit passing threshold	0	0	No Annotation	No Annotation	No Annotation	No Annotation	No Annotation	No Annotation	No Annotation
664_1	None	0.001	0.000005	0.097678	4.88E-10	No hit passing threshold	0	0	2.92E-13	S	HEAT repeat	-	-	-	HEAT
665_1	None	0.01	0.000231	0.004088	9.44E-09	No hit passing threshold	0	0	No Annotation	No Annotation	No Annotation	No Annotation	No Annotation	No Annotation	No Annotation
666_1	None	0	0.000024	0.023534	0	No hit passing threshold	0	0	7.40E-32	-	-	-	-	-	-
667_1	None	0.001	0.000009	0.961779	8.66E-09	No hit passing threshold	0	0	No Annotation	No Annotation	No Annotation	No Annotation	No Annotation	No Annotation	No Annotation
668_1	None	0.005	0.006308	0.020395	6.43E-07	No hit passing threshold	0	0	5.88E-23	H	Molybdopterin biosynthesis protein	-	2.10.1.1,2.7.7.75	R09726,R09735	MoCF_biosynth,MoeA_C,MoeA_N
669_1	None	0	0	0.004099	0	No hit passing threshold	0	0	No Annotation	No Annotation	No Annotation	No Annotation	No Annotation	No Annotation	No Annotation
670_1	None	0	0.003073	0.004088	0	No hit passing threshold	0	0	2.53E-11	U	pathogenesis	-	-	-	-
671_1	None	0.006	0.000007	0.004401	1.85E-10	No hit passing threshold	0	0	2.41E-24	-	-	-	-	-	-
672_1	None	0.001	0.000002	0.00409	8.18E-12	No hit passing threshold	0	0	2.17E-63	T	ATP-binding region, ATPase domain protein domain protein	-	-	-	CHASE,GAF_2,HATPase_c,HisKA,Hpt,PAS,PAS_3,PAS_4,PAS_8,PAS_9,Response_reg,SBP_bac_3
673_1	None	0.001	0.000675	0.098512	6.65E-08	No hit passing threshold	0	0	No Annotation	No Annotation	No Annotation	No Annotation	No Annotation	No Annotation	No Annotation
674_1	None	0.005	0.000364	0.09857	1.79E-07	No hit passing threshold	0	0	7.79E-13	Q	calcium- and calmodulin-responsive adenylate cyclase activity	-	-	-	CAP,CarboxypepD_reg,HemolysinCabind
675_1	None	0.001	0.000012	0.012018	1.44E-10	No hit passing threshold	0	0	No Annotation	No Annotation	No Annotation	No Annotation	No Annotation	No Annotation	No Annotation
676_1	None	0.008	0.000165	0.00409	5.40E-09	No hit passing threshold	0	0	No Annotation	No Annotation	No Annotation	No Annotation	No Annotation	No Annotation	No Annotation
677_1	None	0.001	0.000023	0.004103	9.44E-11	No hit passing threshold	0	0	No Annotation	No Annotation	No Annotation	No Annotation	No Annotation	No Annotation	No Annotation
678_1	None	0.048	0.014012	0.098565	6.63E-05	No hit passing threshold	0	0	4.87E-12	-	-	-	-	-	-
679_1	None	0.002	0.000118	0.0909	2.15E-08	No hit passing threshold	0	0	5.02E-39	-	-	-	-	-	-
680_1	None	0.01	0.000391	0.004178	1.63E-08	No hit passing threshold	0	0	1.72E-45	H	Ferrochelatase	hemH	4.99.1.1,4.99.1.9	R00310,R11329	Ferrochelatase
681_1	None	0.043	0.00157	0.005324	3.59E-07	No hit passing threshold	0	0	No Annotation	No Annotation	No Annotation	No Annotation	No Annotation	No Annotation	No Annotation
682_1	None	0	0	0.004088	0	No hit passing threshold	0	0	No Annotation	No Annotation	No Annotation	No Annotation	No Annotation	No Annotation	No Annotation
683_1	None	0.077	0.058137	0.004301	1.93E-05	No hit passing threshold	0	0	No Annotation	No Annotation	No Annotation	No Annotation	No Annotation	No Annotation	No Annotation
684_1	None	0.03	0.008482	0.098767	2.51E-05	No hit passing threshold	0	0	No Annotation	No Annotation	No Annotation	No Annotation	No Annotation	No Annotation	No Annotation
685_1	None	0.005	0.000006	0.004088	1.23E-10	No hit passing threshold	0	0	No Annotation	No Annotation	No Annotation	No Annotation	No Annotation	No Annotation	No Annotation
686_1	None	0	0.000001	0.071061	0	No hit passing threshold	0	0	No Annotation	No Annotation	No Annotation	No Annotation	No Annotation	No Annotation	No Annotation
687_1	None	0.047	0.029321	0.005405	7.45E-06	No hit passing threshold	0	0	No Annotation	No Annotation	No Annotation	No Annotation	No Annotation	No Annotation	No Annotation
688_1	None	0.005	0.000073	0.098575	3.60E-08	No hit passing threshold	0	0	6.22E-67	T	PAS fold	-	-	-	HATPase_c,PAS
689_1	None	0.003	0.000042	0.004503	5.67E-10	No hit passing threshold	0	0	No Annotation	No Annotation	No Annotation	No Annotation	No Annotation	No Annotation	No Annotation
690_1	None	0.003	0.00019	0.004099	2.34E-09	No hit passing threshold	0	0	2.48E-42	F	Catalyzes the conversion of oxaloacetate (OAA) to phosphoenolpyruvate (PEP), the rate-limiting step in the metabolic pathway that produces glucose from lactate and other precursors derived from the citric acid cycle	pckG	4.1.1.32	R00431,R00726	PEPCK_C,PEPCK_N
691_1	None	0.002	0.011642	0.021608	5.03E-07	No hit passing threshold	0	0	No Annotation	No Annotation	No Annotation	No Annotation	No Annotation	No Annotation	No Annotation
692_1	None	0.016	0.000012	0.102297	1.96E-08	No hit passing threshold	0	0	No Annotation	No Annotation	No Annotation	No Annotation	No Annotation	No Annotation	No Annotation
693_1	None	0.026	0.000403	0.006426	6.73E-08	No hit passing threshold	0	0	No Annotation	No Annotation	No Annotation	No Annotation	No Annotation	No Annotation	No Annotation
694_1	None	0.375	0.049247	0.13394	0.002473554	No hit passing threshold	0	0	No Annotation	No Annotation	No Annotation	No Annotation	No Annotation	No Annotation	No Annotation
695_1	None	0.001	0.04729	0.022847	1.08E-06	No hit passing threshold	0	0	No Annotation	No Annotation	No Annotation	No Annotation	No Annotation	No Annotation	No Annotation
696_1	None	0.004	0.085744	0.004102	1.41E-06	No hit passing threshold	0	0	No Annotation	No Annotation	No Annotation	No Annotation	No Annotation	No Annotation	No Annotation
697_1	None	0.029	0.000576	0.102822	1.72E-06	No hit passing threshold	0	0	9.13E-12	-	-	-	-	-	-
698_1	None	0.001	0.000123	0.02332	2.87E-09	No hit passing threshold	0	0	No Annotation	No Annotation	No Annotation	No Annotation	No Annotation	No Annotation	No Annotation
699_1	None	0.005	0.000026	0.097686	1.27E-08	No hit passing threshold	0	0	No Annotation	No Annotation	No Annotation	No Annotation	No Annotation	No Annotation	No Annotation
700_1	None	0.013	0.081383	0.98441	0.001041485	No hit passing threshold	0	0	No Annotation	No Annotation	No Annotation	No Annotation	No Annotation	No Annotation	No Annotation
701_1	None	0.006	0.000006	0.961679	3.46E-08	No hit passing threshold	0	0	1.51E-05	T	phosphate ion transport	-	-	-	EXS,SPX
702_1	None	0.015	0.000053	0.423567	3.37E-07	No hit passing threshold	0	0	No Annotation	No Annotation	No Annotation	No Annotation	No Annotation	No Annotation	No Annotation
703_1	None	0	0	0.004105	0	No hit passing threshold	0	0	No Annotation	No Annotation	No Annotation	No Annotation	No Annotation	No Annotation	No Annotation
704_1	None	0	0.000052	0.004168	0	No hit passing threshold	0	0	No Annotation	No Annotation	No Annotation	No Annotation	No Annotation	No Annotation	No Annotation
705_1	None	0.037	0.001351	0.004795	2.40E-07	No hit passing threshold	0	0	2.39E-81	F	Catalyzes the synthesis of GMP from XMP	guaA	6.3.5.2	R01230,R01231,R08244	GATase,GMP_synt_C,NAD_synthase
706_1	None	0.001	0	0.017252	0	No hit passing threshold	0	0	No Annotation	No Annotation	No Annotation	No Annotation	No Annotation	No Annotation	No Annotation
707_1	None	0.002	0.003024	0.004097	2.48E-08	No hit passing threshold	0	0	2.12E-17	A	SpoU rRNA Methylase family	-	2.1.1.34	-	SpoU_methylase
708_1	None	0.001	0.000014	0.007481	1.05E-10	No hit passing threshold	0	0	4.05E-33	A	RNA recognition motif	-	-	-	RRM_1
709_1	None	0.051	0.000067	0.102358	3.50E-07	No hit passing threshold	0	0	No Annotation	No Annotation	No Annotation	No Annotation	No Annotation	No Annotation	No Annotation
710_1	None	0.001	0.000004	0.006045	2.42E-11	No hit passing threshold	0	0	1.72E-25	P	Ammonium Transporter Family	-	-	-	Ammonium_transp,EAL,GGDEF,HATPase_c,HisKA,HisKA_3,MCPsignal,PAS_9,Response_reg
711_1	None	0.001	0.000003	0.004585	1.38E-11	No hit passing threshold	0	0	3.68E-31	J	Ribosome biogenesis protein bms1	BMS1	-	-	AAA,AARP2CN,RIBIOP_C
712_1	None	0.013	0.000043	0.021032	1.18E-08	No hit passing threshold	0	0	No Annotation	No Annotation	No Annotation	No Annotation	No Annotation	No Annotation	No Annotation
713_1	None	0.001	0.002009	0.088986	1.79E-07	No hit passing threshold	0	0	No Annotation	No Annotation	No Annotation	No Annotation	No Annotation	No Annotation	No Annotation
714_1	None	0.015	0.000394	0.006065	3.58E-08	No hit passing threshold	0	0	No Annotation	No Annotation	No Annotation	No Annotation	No Annotation	No Annotation	No Annotation
715_1	None	0	0.000254	0.098565	0	No hit passing threshold	0	0	1.24E-46	EJ	ATPase activity	-	-	-	ABC_tran
716_1	None	0.068	0.122304	0.989188	0.008226752	No hit passing threshold	0	0	No Annotation	No Annotation	No Annotation	No Annotation	No Annotation	No Annotation	No Annotation
717_1	None	0	0.00006	0.098587	0	No hit passing threshold	0	0	1.11E-20	U	Vps23 core domain	-	-	-	UEV,Vps23_core
718_1	None	0.183	0.016692	0.098857	0.000301972	No hit passing threshold	0	0	No Annotation	No Annotation	No Annotation	No Annotation	No Annotation	No Annotation	No Annotation
719_1	None	0	0.000085	0.097523	0	No hit passing threshold	0	0	No Annotation	No Annotation	No Annotation	No Annotation	No Annotation	No Annotation	No Annotation
720_1	None	0.001	0.002721	0.004089	1.11E-08	No hit passing threshold	0	0	7.92E-26	-	-	-	-	-	Helitron_like_N
721_1	None	0.002	0.00025	0.004577	2.29E-09	No hit passing threshold	0	0	9.78E-14	KL	von Willebrand factor type A domain	-	-	-	C1_4,Ssl1
722_1	None	0.001	0.076839	0.096137	7.39E-06	No hit passing threshold	0	0	1.60E-58	C	Prismane/CO dehydrogenase family	-	-	-	Prismane
723_1	None	0.002	0.000019	0.100294	3.81E-09	No hit passing threshold	0	0	8.28E-23	U	Exocyst complex component Sec10	SEC10	-	-	Sec10
724_1	None	0.017	0.00981	0.006427	1.07E-06	No hit passing threshold	0	0	No Annotation	No Annotation	No Annotation	No Annotation	No Annotation	No Annotation	No Annotation
725_1	Low	0.666	0.152146	0.983236	0.099630553	FUS3_CDC28/cdc2	48.4	52.12464589	1.13E-90	T	Mitogen-activated protein kinase	-	2.7.11.24	-	Pkinase
726_1	None	0.009	0	0.004117	0	No hit passing threshold	0	0	No Annotation	No Annotation	No Annotation	No Annotation	No Annotation	No Annotation	No Annotation
727_1	None	0.006	0.000169	0.096642	9.80E-08	No hit passing threshold	0	0	0.000344	S	regulation of protein autoubiquitination	SASH1	-	-	SAM_1,SAM_2,SH3_2,SLY
728_1	None	0.001	0	0.004364	0	No hit passing threshold	0	0	1.03E-22	U	Vps23 core domain	-	-	-	UEV,Vps23_core
729_1	Low	0.921	0.415968	0.984829	0.377294419	No hit passing threshold	0	0	0.000156	-	-	-	-	-	-
730_1	None	0.909	0.316504	0.635201	0.182748684	No hit passing threshold	0	0	No Annotation	No Annotation	No Annotation	No Annotation	No Annotation	No Annotation	No Annotation
731_1	None	0.001	0.000009	0.098208	8.84E-10	No hit passing threshold	0	0	No Annotation	No Annotation	No Annotation	No Annotation	No Annotation	No Annotation	No Annotation
732_1	None	0	0.000016	0.004089	0	No hit passing threshold	0	0	No Annotation	No Annotation	No Annotation	No Annotation	No Annotation	No Annotation	No Annotation
733_1	None	0.001	0.000026	0.010125	2.63E-10	No hit passing threshold	0	0	9.64E-43	V	Papain-like cysteine protease AvrRpt2	-	-	-	ABC_membrane,ABC_tran,Peptidase_C39
734_1	None	0.001	0.000388	0.098606	3.83E-08	No hit passing threshold	0	0	No Annotation	No Annotation	No Annotation	No Annotation	No Annotation	No Annotation	No Annotation
735_1	None	0.072	0.001185	0.110599	9.44E-06	No hit passing threshold	0	0	No Annotation	No Annotation	No Annotation	No Annotation	No Annotation	No Annotation	No Annotation
736_1	None	0.001	0.000146	0.090536	1.32E-08	No hit passing threshold	0	0	9.15E-07	O	Golgi vesicle docking	USO1	-	-	Uso1_p115_C,Uso1_p115_head
737_1	None	0.007	0.000033	0.005441	1.26E-09	No hit passing threshold	0	0	8.57E-26	S	Virulence factor BrkB	yfkH	-	-	Virul_fac_BrkB
738_1	None	0.001	0.019706	0.147618	2.91E-06	No hit passing threshold	0	0	No Annotation	No Annotation	No Annotation	No Annotation	No Annotation	No Annotation	No Annotation
739_1	None	0.004	0.127025	0.004089	2.08E-06	No hit passing threshold	0	0	No Annotation	No Annotation	No Annotation	No Annotation	No Annotation	No Annotation	No Annotation
740_1	None	0.022	0.000454	0.004388	4.38E-08	No hit passing threshold	0	0	No Annotation	No Annotation	No Annotation	No Annotation	No Annotation	No Annotation	No Annotation
741_1	None	0.065	0	0.006072	0	No hit passing threshold	0	0	1.10E-44	E	Transglutaminase-like	-	-	-	Transglut_core
742_1	None	0.001	0.000006	0.097208	5.83E-10	No hit passing threshold	0	0	4.35E-12	J	One of the essential components for the initiation of protein synthesis. Protects formylmethionyl-tRNA from spontaneous hydrolysis and promotes its binding to the 30S ribosomal subunits. Also involved in the hydrolysis of GTP during the formation of the 70S ribosomal complex	infB	-	-	GTP_EFTU,GTP_EFTU_D2,IF-2,IF2_N,IF2_assoc
743_1	None	0.426	0.000975	0.101364	4.21E-05	No hit passing threshold	0	0	No Annotation	No Annotation	No Annotation	No Annotation	No Annotation	No Annotation	No Annotation
744_1	None	0.002	0.052026	0.127761	1.33E-05	No hit passing threshold	0	0	No Annotation	No Annotation	No Annotation	No Annotation	No Annotation	No Annotation	No Annotation
745_1	None	0.001	0.000001	0.004089	4.09E-12	No hit passing threshold	0	0	4.88E-12	O	Belongs to the peptidase S1 family	-	3.4.21.4	-	Trypsin
746_1	None	0.002	0.000004	0.098586	7.89E-10	No hit passing threshold	0	0	No Annotation	No Annotation	No Annotation	No Annotation	No Annotation	No Annotation	No Annotation
747_1	None	0.003	0.000023	0.004158	2.87E-10	No hit passing threshold	0	0	1.87E-07	T	His Kinase A (phosphoacceptor) domain	-	-	-	HATPase_c,HisKA,PAS_3,Response_reg,dCache_1
748_1	None	0	0.000004	0.004088	0	No hit passing threshold	0	0	No Annotation	No Annotation	No Annotation	No Annotation	No Annotation	No Annotation	No Annotation
749_1	None	0.013	0.000652	0.098539	8.35E-07	No hit passing threshold	0	0	No Annotation	No Annotation	No Annotation	No Annotation	No Annotation	No Annotation	No Annotation
750_1	None	0	0.000001	0.00409	0	No hit passing threshold	0	0	4.13E-81	M	TonB dependent receptor	suxA	-	-	Plug,TonB_dep_Rec
751_1	None	0.001	0.100239	0.598923	6.00E-05	No hit passing threshold	0	0	No Annotation	No Annotation	No Annotation	No Annotation	No Annotation	No Annotation	No Annotation
752_1	None	0.003	0.00003	0.098566	8.87E-09	No hit passing threshold	0	0	1.28E-12	A	Regulation of nuclear pre-mRNA domain-containing protein	-	-	-	CTD_bind
753_1	None	0.186	0.241681	0.763368	0.034315427	No hit passing threshold	0	0	No Annotation	No Annotation	No Annotation	No Annotation	No Annotation	No Annotation	No Annotation
754_1	None	0.393	0.087038	0.983237	0.03363254	No hit passing threshold	0	0	1.91E-10	O	Thioredoxin	-	-	-	Thioredoxin
755_1	None	0	0.000022	0.00413	0	No hit passing threshold	0	0	1.06E-36	O	assists the folding of proteins upon ATP hydrolysis	-	-	-	Cpn60_TCP1
756_1	None	0.003	0.000005	0.098575	1.48E-09	No hit passing threshold	0	0	No Annotation	No Annotation	No Annotation	No Annotation	No Annotation	No Annotation	No Annotation
757_1	None	0	0.000034	0.004088	0	No hit passing threshold	0	0	No Annotation	No Annotation	No Annotation	No Annotation	No Annotation	No Annotation	No Annotation
758_1	None	0.01	0.000393	0.030678	1.21E-07	No hit passing threshold	0	0	8.87E-06	J	Pfam:Methyltransf_26	-	-	-	MTS
759_1	None	0	0	0.098583	0	No hit passing threshold	0	0	No Annotation	No Annotation	No Annotation	No Annotation	No Annotation	No Annotation	No Annotation
760_1	None	0.006	0.000414	0.004091	1.02E-08	No hit passing threshold	0	0	No Annotation	No Annotation	No Annotation	No Annotation	No Annotation	No Annotation	No Annotation
761_1	None	0.004	0.000331	0.008378	1.11E-08	No hit passing threshold	0	0	9.62E-05	L	Reverse transcriptase-like	ypeP	3.1.26.4	-	RVT_3
762_1	None	0.004	0.000439	0.008378	1.47E-08	No hit passing threshold	0	0	7.36E-05	L	Reverse transcriptase-like	ypeP	3.1.26.4	-	RVT_3
763_1	None	0.016	0.008201	0.115436	1.51E-05	No hit passing threshold	0	0	No Annotation	No Annotation	No Annotation	No Annotation	No Annotation	No Annotation	No Annotation
764_1	None	0.006	0.00572	0.004121	1.41E-07	No hit passing threshold	0	0	No Annotation	No Annotation	No Annotation	No Annotation	No Annotation	No Annotation	No Annotation
765_1	None	0.002	0.000076	0.098588	1.50E-08	No hit passing threshold	0	0	No Annotation	No Annotation	No Annotation	No Annotation	No Annotation	No Annotation	No Annotation
766_1	None	0.001	0.000001	0.004096	4.10E-12	No hit passing threshold	0	0	1.70E-67	DO	Anaphase promoting complex subunit 8 / Cdc23	-	-	-	ANAPC8,TPR_7,TPR_8
767_1	None	0.002	0.000337	0.004223	2.85E-09	No hit passing threshold	0	0	No Annotation	No Annotation	No Annotation	No Annotation	No Annotation	No Annotation	No Annotation
768_1	None	0.019	0.000593	0.086979	9.80E-07	No hit passing threshold	0	0	No Annotation	No Annotation	No Annotation	No Annotation	No Annotation	No Annotation	No Annotation
769_1	None	0	0.00002	0.021171	0	No hit passing threshold	0	0	No Annotation	No Annotation	No Annotation	No Annotation	No Annotation	No Annotation	No Annotation
770_1	None	0.008	0.345783	0.98443	0.002723193	No hit passing threshold	0	0	No Annotation	No Annotation	No Annotation	No Annotation	No Annotation	No Annotation	No Annotation
771_1	None	0	0.001159	0.006064	0	No hit passing threshold	0	0	1.44E-27	A	RNA recognition motif. (a.k.a. RRM, RBD, or RNP domain)	-	-	-	RRM_1
772_1	None	0	0.001159	0.006064	0	No hit passing threshold	0	0	1.44E-27	A	RNA recognition motif. (a.k.a. RRM, RBD, or RNP domain)	-	-	-	RRM_1
773_1	None	0	0.000019	0.087657	0	No hit passing threshold	0	0	1.54E-46	S	ubiE/COQ5 methyltransferase family	-	-	-	Methyltransf_25
774_1	None	0	0.000001	0.004088	0	No hit passing threshold	0	0	3.88E-26	K	Transcription elongation factor implicated in the maintenance of proper chromatin structure in actively transcribed regions	-	-	-	Elf1
775_1	None	0.004	0.017679	0.007717	5.46E-07	No hit passing threshold	0	0	2.71E-20	U	SHR-binding domain of vacuolar-sorting associated protein 13	-	-	-	SHR-BD
776_1	None	0.005	0.00012	0.089577	5.37E-08	No hit passing threshold	0	0	1.18E-16	O	Apicoplast-associated thioredoxin family protein Atrx1	-	1.8.1.8	-	Thioredoxin_8
777_1	None	0.001	0.000034	0.004096	1.39E-10	NAD9_	54.6	50.52631579	5.91E-46	C	NADH dehydrogenase (quinone) activity	NDUFS3	1.6.5.3,1.6.99.3	R11945	Complex1_30kDa
778_1	None	0.02	0.000803	0.004088	6.57E-08	No hit passing threshold	0	0	5.62E-30	Q	ATP- binding	-	-	-	ABC2_membrane,ABC_tran
779_1	None	0.02	0.001101	0.004088	9.00E-08	No hit passing threshold	0	0	3.01E-29	Q	ATP- binding	-	-	-	ABC2_membrane,ABC_tran
780_1	None	0.035	0.003928	0.098609	1.36E-05	No hit passing threshold	0	0	No Annotation	No Annotation	No Annotation	No Annotation	No Annotation	No Annotation	No Annotation
781_1	None	0.012	0.000113	0.006065	8.22E-09	No hit passing threshold	0	0	No Annotation	No Annotation	No Annotation	No Annotation	No Annotation	No Annotation	No Annotation
782_1	None	0.001	0.000151	0.009825	1.48E-09	No hit passing threshold	0	0	No Annotation	No Annotation	No Annotation	No Annotation	No Annotation	No Annotation	No Annotation
783_1	None	0.001	0.000583	0.098564	5.75E-08	No hit passing threshold	0	0	8.40E-46	O	C-terminal, D2-small domain, of ClpB protein	-	-	-	AAA,AAA_2,ClpB_D2-small,Clp_N
784_1	None	0.014	0.000002	0.004607	1.29E-10	No hit passing threshold	0	0	No Annotation	No Annotation	No Annotation	No Annotation	No Annotation	No Annotation	No Annotation
785_1	None	0.003	0.001007	0.095736	2.89E-07	No hit passing threshold	0	0	3.40E-08	E	Removes the N-terminal methionine from nascent proteins. The N-terminal methionine is often cleaved when the second residue in the primary sequence is small and uncharged (Met-Ala-, Cys, Gly, Pro, Ser, Thr, or Val)	METAP1D	3.4.11.18	-	Peptidase_M24
786_1	None	0.001	0.000001	0.098561	9.86E-11	No hit passing threshold	0	0	No Annotation	No Annotation	No Annotation	No Annotation	No Annotation	No Annotation	No Annotation
787_1	None	0.012	0.011377	0.098458	1.34E-05	No hit passing threshold	0	0	0.00086	S	cytoskeletal protein binding	-	2.7.11.1	-	Filamin,PA14,fn3
788_1	None	0	0.000002	0.007134	0	No hit passing threshold	0	0	No Annotation	No Annotation	No Annotation	No Annotation	No Annotation	No Annotation	No Annotation
789_1	None	0.01	0.008564	0.00409	3.50E-07	No hit passing threshold	0	0	1.39E-06	-	-	-	-	-	-
790_1	None	0.254	0.222488	0.150291	0.008493238	No hit passing threshold	0	0	No Annotation	No Annotation	No Annotation	No Annotation	No Annotation	No Annotation	No Annotation
791_1	None	0	0.000063	0.102423	0	No hit passing threshold	0	0	No Annotation	No Annotation	No Annotation	No Annotation	No Annotation	No Annotation	No Annotation
792_1	None	0.017	0.039142	0.007366	4.90E-06	No hit passing threshold	0	0	5.06E-48	P	molybdate ion transmembrane transporter activity	-	-	-	MFS_5
793_1	None	0.004	0.000154	0.057649	3.55E-08	No hit passing threshold	0	0	No Annotation	No Annotation	No Annotation	No Annotation	No Annotation	No Annotation	No Annotation
794_1	None	0.002	0.003416	0.098503	6.73E-07	No hit passing threshold	0	0	4.52E-16	K	Zinc finger and BTB domain containing 8 opposite strand	ZBTB8OS	-	-	Archease
795_1	None	0.149	0.137196	0.083728	0.001711585	No hit passing threshold	0	0	2.65E-74	P	sulfite reductase (ferredoxin) activity	-	1.16.1.5,1.2.1.51	R00107	EKR,FAD_binding_1,Fer4,Fer4_16,Fer4_7,Flavodoxin_1,NAD_binding_1,PFOR_II,POR,POR_N,TPP_enzyme_C
796_1	None	0.149	0.137196	0.083728	0.001711585	No hit passing threshold	0	0	2.65E-74	P	sulfite reductase (ferredoxin) activity	-	1.16.1.5,1.2.1.51	R00107	EKR,FAD_binding_1,Fer4,Fer4_16,Fer4_7,Flavodoxin_1,NAD_binding_1,PFOR_II,POR,POR_N,TPP_enzyme_C
797_1	None	0.001	0.000008	0.010228	8.18E-11	No hit passing threshold	0	0	1.90E-11	S	patched ligand maturation	RTF1	2.7.11.1	-	Pkinase,Plus-3
798_1	None	0.004	0.001622	0.006061	3.93E-08	No hit passing threshold	0	0	No Annotation	No Annotation	No Annotation	No Annotation	No Annotation	No Annotation	No Annotation
799_1	None	0.004	0.001622	0.006061	3.93E-08	No hit passing threshold	0	0	No Annotation	No Annotation	No Annotation	No Annotation	No Annotation	No Annotation	No Annotation
800_1	None	0.014	0.006163	0.006066	5.23E-07	No hit passing threshold	0	0	1.15E-27	S	Uncharacterized protein family UPF0016	-	-	-	UPF0016
801_1	None	0.001	0.040294	0.097581	3.93E-06	No hit passing threshold	0	0	No Annotation	No Annotation	No Annotation	No Annotation	No Annotation	No Annotation	No Annotation
802_1	None	0	0.000008	0.004088	0	No hit passing threshold	0	0	2.79E-15	O	ATP binding	-	-	-	HSP70
803_1	None	0.005	0.000028	0.004088	5.72E-10	No hit passing threshold	0	0	No Annotation	No Annotation	No Annotation	No Annotation	No Annotation	No Annotation	No Annotation
804_1	None	0.028	0.000552	0.004202	6.49E-08	No hit passing threshold	0	0	No Annotation	No Annotation	No Annotation	No Annotation	No Annotation	No Annotation	No Annotation
805_1	None	0.028	0.000552	0.004202	6.49E-08	No hit passing threshold	0	0	No Annotation	No Annotation	No Annotation	No Annotation	No Annotation	No Annotation	No Annotation
806_1	None	0.001	0.008062	0.096475	7.78E-07	No hit passing threshold	0	0	9.52E-46	L	Transposase	-	-	-	Transposase_mut
807_1	None	0.353	0.004733	0.101902	0.000170253	No hit passing threshold	0	0	0.000428	C	belongs to the flavoprotein pyridine nucleotide cytochrome reductase family	MCR1	1.6.2.2	R00100	FAD_binding_6,NAD_binding_1
808_1	None	0.303	0.069691	0.103959	0.002195237	No hit passing threshold	0	0	No Annotation	No Annotation	No Annotation	No Annotation	No Annotation	No Annotation	No Annotation
809_1	None	0	0.001022	0.006017	0	No hit passing threshold	0	0	5.48E-18	S	Required for nuclear transport of RNA pol II C-terminus 1	-	-	-	RTP1_C1
810_1	None	0.592	0.409868	0.924767	0.224387181	No hit passing threshold	0	0	No Annotation	No Annotation	No Annotation	No Annotation	No Annotation	No Annotation	No Annotation
811_1	None	0.592	0.409868	0.924767	0.224387181	No hit passing threshold	0	0	No Annotation	No Annotation	No Annotation	No Annotation	No Annotation	No Annotation	No Annotation
812_1	None	0.001	0.000001	0.004088	4.09E-12	No hit passing threshold	0	0	No Annotation	No Annotation	No Annotation	No Annotation	No Annotation	No Annotation	No Annotation
813_1	None	0.002	0.000011	0.098574	2.17E-09	No hit passing threshold	0	0	6.77E-46	A	CarD-like/TRCF domain	-	-	-	CarD_CdnL_TRCF,DEAD,Helicase_C
814_1	None	0.001	0	0.01433	0	No hit passing threshold	0	0	9.54E-11	B	Histone deacetylase (HDAC) interacting	SIN3	-	-	PAH,Sin3_corepress,Sin3a_C
815_1	None	0	0.000657	0.006842	0	No hit passing threshold	0	0	No Annotation	No Annotation	No Annotation	No Annotation	No Annotation	No Annotation	No Annotation
816_1	None	0	0.000001	0.079155	0	No hit passing threshold	0	0	No Annotation	No Annotation	No Annotation	No Annotation	No Annotation	No Annotation	No Annotation
817_1	None	0.007	0.004381	0.115184	3.53E-06	No hit passing threshold	0	0	2.62E-86	S	COG0517 FOG CBS domain	-	-	-	CBS
818_1	None	0.002	0.000291	0.00474	2.76E-09	No hit passing threshold	0	0	4.67E-86	S	COG0517 FOG CBS domain	-	-	-	CBS
819_1	None	0	0.000198	0.013552	0	No hit passing threshold	0	0	No Annotation	No Annotation	No Annotation	No Annotation	No Annotation	No Annotation	No Annotation
820_1	None	0.256	0.412366	0.982551	0.10372368	No hit passing threshold	0	0	1.40E-25	F	Poly(ADP-ribose) polymerase catalytic domain	-	-	-	PARP
821_1	None	0.033	0.002465	0.004381	3.56E-07	No hit passing threshold	0	0	No Annotation	No Annotation	No Annotation	No Annotation	No Annotation	No Annotation	No Annotation
822_1	None	0.001	0.000079	0.024873	1.96E-09	No hit passing threshold	0	0	6.53E-121	E	Prolyl endopeptidase	pep	3.4.21.26	-	Peptidase_S9,Peptidase_S9_N
823_1	None	0	0.000398	0.008288	0	No hit passing threshold	0	0	No Annotation	No Annotation	No Annotation	No Annotation	No Annotation	No Annotation	No Annotation
824_1	None	0.008	0.004408	0.034771	1.23E-06	No hit passing threshold	0	0	1.42E-61	K	RNA polymerase Rpb5, C-terminal domain	-	-	R00435,R00441,R00442,R00443	RNA_pol_Rpb5_C,RNA_pol_Rpb5_N
825_1	None	0.007	0.004975	0.098531	3.43E-06	No hit passing threshold	0	0	No Annotation	No Annotation	No Annotation	No Annotation	No Annotation	No Annotation	No Annotation
826_1	None	0.008	0.000005	0.053703	2.15E-09	No hit passing threshold	0	0	2.25E-81	U	Part of the Sec protein translocase complex. Interacts with the SecYEG preprotein conducting channel. Has a central role in coupling the hydrolysis of ATP to the transfer of proteins into and across the cell membrane, serving as an ATP-driven molecular motor driving the stepwise translocation of polypeptide chains across the membrane	secA	-	-	Helicase_C,SEC-C,SecA_DEAD,SecA_PP_bind,SecA_SW
827_1	None	0	0.000026	0.021384	0	No hit passing threshold	0	0	1.31E-06	OT	motif in proteasome subunits, Int-6, Nip-1 and TRIP-15	COPS7B	-	-	PCI
828_1	None	0	0.000004	0.097474	0	No hit passing threshold	0	0	No Annotation	No Annotation	No Annotation	No Annotation	No Annotation	No Annotation	No Annotation
829_1	None	0.296	0.061512	0.145701	0.002652859	No hit passing threshold	0	0	No Annotation	No Annotation	No Annotation	No Annotation	No Annotation	No Annotation	No Annotation
830_1	None	0	0.000209	0.017465	0	No hit passing threshold	0	0	No Annotation	No Annotation	No Annotation	No Annotation	No Annotation	No Annotation	No Annotation
831_1	None	0.001	0.000108	0.004093	4.42E-10	No hit passing threshold	0	0	No Annotation	No Annotation	No Annotation	No Annotation	No Annotation	No Annotation	No Annotation
832_1	None	0.002	0.000006	0.087551	1.05E-09	No hit passing threshold	0	0	8.09E-06	U	COG NOG14449 non supervised orthologous group	-	-	-	ExbD
833_1	None	0.001	0.000156	0.078133	1.22E-08	No hit passing threshold	0	0	5.95E-13	T	Histidine kinase-like ATPases	-	-	-	AAA_16,GAF,GAF_2,HATPase_c,HisKA,PAS,PAS_3,PAS_9,Pkinase
834_1	None	0.033	0.009916	0.004096	1.34E-06	No hit passing threshold	0	0	2.33E-12	H	Iron-containing redox enzyme	-	1.3.3.11	-	Haem_oxygenas_2
835_1	None	0.006	0.000008	0.072291	3.47E-09	No hit passing threshold	0	0	No Annotation	No Annotation	No Annotation	No Annotation	No Annotation	No Annotation	No Annotation
836_1	Medium	0.946	0.91129	0.984886	0.849050858	No hit passing threshold	0	0	No Annotation	No Annotation	No Annotation	No Annotation	No Annotation	No Annotation	No Annotation
837_1	None	0.001	0.000269	0.004128	1.11E-09	No hit passing threshold	0	0	No Annotation	No Annotation	No Annotation	No Annotation	No Annotation	No Annotation	No Annotation
838_1	None	0.014	0.000007	0.004097	4.02E-10	No hit passing threshold	0	0	8.74E-11	E	oxidoreductase activity	-	-	-	-
839_1	None	0.001	0.000006	0.014882	8.93E-11	No hit passing threshold	0	0	8.45E-20	T	Type I phosphodiesterase / nucleotide pyrophosphatase	-	-	R05923,R08107	Phosphodiest
840_1	None	0.002	0.000055	0.113919	1.25E-08	No hit passing threshold	0	0	1.82E-36	-	-	-	-	-	-
841_1	None	0.002	0.000055	0.113919	1.25E-08	No hit passing threshold	0	0	1.82E-36	-	-	-	-	-	-
842_1	None	0.016	0.000577	0.108372	1.00E-06	No hit passing threshold	0	0	1.08E-07	-	-	-	-	-	-
843_1	None	0	0.000002	0.006065	0	No hit passing threshold	0	0	No Annotation	No Annotation	No Annotation	No Annotation	No Annotation	No Annotation	No Annotation
844_1	None	0	0.000009	0.00725	0	No hit passing threshold	0	0	No Annotation	No Annotation	No Annotation	No Annotation	No Annotation	No Annotation	No Annotation
845_1	None	0.005	0.000107	0.006054	3.24E-09	No hit passing threshold	0	0	No Annotation	No Annotation	No Annotation	No Annotation	No Annotation	No Annotation	No Annotation
846_1	Low	0.563	0.912713	0.989376	0.508398198	No hit passing threshold	0	0	5.65E-48	Q	ABC transporter transmembrane region	-	-	-	ABC_membrane,ABC_tran
847_1	None	0.021	0.000123	0.098554	2.55E-07	No hit passing threshold	0	0	No Annotation	No Annotation	No Annotation	No Annotation	No Annotation	No Annotation	No Annotation
848_1	None	0.009	0.004233	0.004102	1.56E-07	No hit passing threshold	0	0	No Annotation	No Annotation	No Annotation	No Annotation	No Annotation	No Annotation	No Annotation
849_1	None	0.003	0.001841	0.106508	5.88E-07	No hit passing threshold	0	0	1.12E-15	J	Ubiquitin homologues	-	-	-	ubiquitin
850_1	None	0.001	0.000078	0.07865	6.13E-09	No hit passing threshold	0	0	No Annotation	No Annotation	No Annotation	No Annotation	No Annotation	No Annotation	No Annotation
851_1	None	0.027	0.00427	0.099523	1.15E-05	No hit passing threshold	0	0	4.43E-13	S	MOSC N-terminal beta barrel domain	-	-	-	MOSC,MOSC_N
852_1	None	0.036	0.089352	0.120794	0.000388555	No hit passing threshold	0	0	No Annotation	No Annotation	No Annotation	No Annotation	No Annotation	No Annotation	No Annotation
853_1	None	0.007	0.004841	0.098552	3.34E-06	No hit passing threshold	0	0	No Annotation	No Annotation	No Annotation	No Annotation	No Annotation	No Annotation	No Annotation
854_1	None	0.004	0.000001	0.96683	3.87E-09	No hit passing threshold	0	0	No Annotation	No Annotation	No Annotation	No Annotation	No Annotation	No Annotation	No Annotation
855_1	None	0.008	0.004373	0.004214	1.47E-07	No hit passing threshold	0	0	5.68E-07	S	Serine incorporator (Serinc)	TMS1	-	-	Serinc
856_1	None	0.086	0.289794	0.090177	0.002247417	No hit passing threshold	0	0	No Annotation	No Annotation	No Annotation	No Annotation	No Annotation	No Annotation	No Annotation
857_1	None	0.003	0.000037	0.004136	4.59E-10	No hit passing threshold	0	0	5.32E-06	V	ankyrin repeat domain-containing protein	ANKRD7	-	-	Ank,Ank_2,Ank_4,CCDC144C,DUF3496
858_1	None	0.001	0.000025	0.004089	1.02E-10	No hit passing threshold	0	0	No Annotation	No Annotation	No Annotation	No Annotation	No Annotation	No Annotation	No Annotation
859_1	None	0.007	0.000001	0.004132	2.89E-11	No hit passing threshold	0	0	No Annotation	No Annotation	No Annotation	No Annotation	No Annotation	No Annotation	No Annotation
860_1	None	0.001	0.000042	0.004298	1.81E-10	No hit passing threshold	0	0	No Annotation	No Annotation	No Annotation	No Annotation	No Annotation	No Annotation	No Annotation
861_1	None	0.004	0.000288	0.00438	5.05E-09	No hit passing threshold	0	0	0.0004	S	negative regulation of inclusion body assembly	-	-	-	zf-C3HC4_3
862_1	None	0.057	0.000366	0.098618	2.06E-06	No hit passing threshold	0	0	6.00E-23	B	DNA binding	-	-	-	HMG_box,SWIB
863_1	None	0.026	0.033522	0.017168	1.50E-05	No hit passing threshold	0	0	8.78E-20	C	FAD linked oxidases, C-terminal domain	-	1.1.3.15	R00475	FAD-oxidase_C,FAD_binding_4
864_1	None	0.001	0.000011	0.134018	1.47E-09	No hit passing threshold	0	0	No Annotation	No Annotation	No Annotation	No Annotation	No Annotation	No Annotation	No Annotation
865_1	None	0.009	0.006134	0.004138	2.28E-07	No hit passing threshold	0	0	1.46E-66	Z	Tubulin is the major constituent of microtubules. It binds two moles of GTP, one at an exchangeable site on the beta chain and one at a non-exchangeable site on the alpha chain	-	-	-	Tubulin,Tubulin_C
866_1	None	0.139	0.012731	0.079893	0.000141379	No hit passing threshold	0	0	6.27E-17	S	Bestrophin, RFP-TM, chloride channel	-	-	-	Bestrophin
867_1	None	0.116	0.013983	0.035258	5.72E-05	No hit passing threshold	0	0	No Annotation	No Annotation	No Annotation	No Annotation	No Annotation	No Annotation	No Annotation
868_1	None	0.016	0.007565	0.011493	1.39E-06	No hit passing threshold	0	0	3.21E-50	O	Belongs to the peptidase C19 family	-	-	-	UCH
869_1	None	0.001	0.000093	0.004272	3.97E-10	No hit passing threshold	0	0	3.89E-05	Z	It is involved in the biological process described with protein phosphorylation	unc-22	2.7.11.1	-	I-set,Ig_3,Pkinase,fn3
870_1	None	0	0.001039	0.138427	0	No hit passing threshold	0	0	No Annotation	No Annotation	No Annotation	No Annotation	No Annotation	No Annotation	No Annotation
871_1	None	0.03	0.001132	0.006194	2.10E-07	No hit passing threshold	0	0	1.25E-14	S	retrograde transport, endosome to Golgi	PTM1	-	-	Lung_7-TM_R
872_1	None	0.065	0.290493	0.987969	0.018654875	No hit passing threshold	0	0	5.78E-05	L	single-stranded DNA binding	RFA1	-	-	REPA_OB_2,Rep-A_N,Rep_fac-A_C,tRNA_anti-codon
873_1	None	0	0.000006	0.004125	0	No hit passing threshold	0	0	3.91E-06	I	AMP-binding enzyme	-	-	-	AMP-binding
874_1	None	0	0.000006	0.004125	0	No hit passing threshold	0	0	3.91E-06	I	AMP-binding enzyme	-	-	-	AMP-binding
875_1	None	0.001	0.000043	0.004091	1.76E-10	No hit passing threshold	0	0	1.27E-08	T	Lactose-binding lectin l-2-like	CLEC6A	-	-	Lectin_C
876_1	None	0.001	0.000481	0.068704	3.30E-08	No hit passing threshold	0	0	4.61E-11	CH	PFAM FAD binding domain	-	1.14.13.1	R00818,R05632,R06915,R06936,R06939	FAD_binding_3
877_1	None	0.004	0.000125	0.098653	4.93E-08	No hit passing threshold	0	0	No Annotation	No Annotation	No Annotation	No Annotation	No Annotation	No Annotation	No Annotation
878_1	None	0.181	0.012721	0.422961	0.000973868	No hit passing threshold	0	0	1.43E-07	S	Paraquat-inducible protein A	-	-	-	PqiA
879_1	None	0.048	0.027149	0.098451	0.000128297	No hit passing threshold	0	0	3.74E-18	-	-	-	-	-	-
880_1	None	0.048	0.027149	0.098451	0.000128297	No hit passing threshold	0	0	3.74E-18	-	-	-	-	-	-
881_1	None	0	0.00004	0.098527	0	No hit passing threshold	0	0	1.08E-05	T	Protein kinase domain containing protein	-	2.7.11.1	-	Pkinase
882_1	None	0.01	0.000001	0.097066	9.71E-10	No hit passing threshold	0	0	No Annotation	No Annotation	No Annotation	No Annotation	No Annotation	No Annotation	No Annotation
883_1	None	0.02	0.002743	0.962061	5.28E-05	No hit passing threshold	0	0	2.32E-62	U	SecY translocase	secY	-	-	SecY
884_1	None	0.004	0.000003	0.005062	6.07E-11	No hit passing threshold	0	0	1.74E-79	V	(ABC) transporter	yadG	-	-	ABC_tran
885_1	None	0.001	0.003738	0.098623	3.69E-07	No hit passing threshold	0	0	No Annotation	No Annotation	No Annotation	No Annotation	No Annotation	No Annotation	No Annotation
886_1	None	0.002	0.000312	0.029781	1.86E-08	No hit passing threshold	0	0	No Annotation	No Annotation	No Annotation	No Annotation	No Annotation	No Annotation	No Annotation
887_1	None	0	0.000004	0.004116	0	No hit passing threshold	0	0	No Annotation	No Annotation	No Annotation	No Annotation	No Annotation	No Annotation	No Annotation
888_1	None	0.02	0.002733	0.058456	3.20E-06	No hit passing threshold	0	0	No Annotation	No Annotation	No Annotation	No Annotation	No Annotation	No Annotation	No Annotation
889_1	None	0.004	0.027568	0.455913	5.03E-05	No hit passing threshold	0	0	No Annotation	No Annotation	No Annotation	No Annotation	No Annotation	No Annotation	No Annotation
890_1	None	0	0.001571	0.004093	0	No hit passing threshold	0	0	No Annotation	No Annotation	No Annotation	No Annotation	No Annotation	No Annotation	No Annotation
891_1	None	0.009	0.029297	0.006071	1.60E-06	No hit passing threshold	0	0	No Annotation	No Annotation	No Annotation	No Annotation	No Annotation	No Annotation	No Annotation
892_1	None	0.001	0.000033	0.00409	1.35E-10	No hit passing threshold	0	0	2.20E-44	G	Glyco_18	-	-	-	Glyco_hydro_18
893_1	None	0.001	0.000001	0.598606	5.99E-10	No hit passing threshold	0	0	No Annotation	No Annotation	No Annotation	No Annotation	No Annotation	No Annotation	No Annotation
894_1	None	0.032	0.004999	0.00535	8.56E-07	No hit passing threshold	0	0	1.39E-13	-	-	-	-	-	-
895_1	None	0.033	0.601866	0.079465	0.0015783	No hit passing threshold	0	0	1.61E-51	C	The pyruvate dehydrogenase complex catalyzes the overall conversion of pyruvate to acetyl-CoA and CO2	PDHB1	1.2.4.1	R00014,R00209,R01699,R03270	Transket_pyr,Transketolase_C
896_1	None	0	0	0.008787	0	No hit passing threshold	0	0	No Annotation	No Annotation	No Annotation	No Annotation	No Annotation	No Annotation	No Annotation
897_1	None	0.219	0.004462	0.004175	4.08E-06	No hit passing threshold	0	0	No Annotation	No Annotation	No Annotation	No Annotation	No Annotation	No Annotation	No Annotation
898_1	None	0.145	0.044187	0.158997	0.001018712	No hit passing threshold	0	0	7.61E-24	J	Forms part of the ribosomal stalk, playing a central role in the interaction of the ribosome with GTP-bound translation factors	rplJ	-	-	Ribosomal_L10
899_1	None	0.199	0.020142	0.006161	2.47E-05	No hit passing threshold	0	0	2.12E-15	T	PFAM Protein kinase domain	-	-	-	AAA_16
900_1	None	0.319	0.42187	0.100781	0.013562757	No hit passing threshold	0	0	No Annotation	No Annotation	No Annotation	No Annotation	No Annotation	No Annotation	No Annotation
901_1	None	0.002	0.000001	0.098261	1.97E-10	No hit passing threshold	0	0	3.98E-18	P	carbonate dehydratase activity	-	2.7.11.1,4.2.1.1	R00132,R10092	Carb_anhydrase
902_1	None	0.029	0.00163	0.098487	4.66E-06	No hit passing threshold	0	0	2.51E-18	P	carbonate dehydratase activity	-	2.7.11.1,4.2.1.1	R00132,R10092	Carb_anhydrase
903_1	None	0.002	0.000447	0.790539	7.07E-07	No hit passing threshold	0	0	No Annotation	No Annotation	No Annotation	No Annotation	No Annotation	No Annotation	No Annotation
904_1	None	0.122	0.024087	0.100483	0.000295281	No hit passing threshold	0	0	1.93E-08	-	-	-	-	-	-
905_1	None	0.005	0.000004	0.004088	8.18E-11	No hit passing threshold	0	0	No Annotation	No Annotation	No Annotation	No Annotation	No Annotation	No Annotation	No Annotation
906_1	None	0.002	0.000002	0.060568	2.42E-10	No hit passing threshold	0	0	1.63E-34	BK	acetylation-dependent protein binding	-	-	-	BET,Bromodomain
907_1	None	0	0.062563	0.098598	0	No hit passing threshold	0	0	No Annotation	No Annotation	No Annotation	No Annotation	No Annotation	No Annotation	No Annotation
908_1	None	0.029	0.00059	0.312912	5.35E-06	No hit passing threshold	0	0	No Annotation	No Annotation	No Annotation	No Annotation	No Annotation	No Annotation	No Annotation
909_1	None	0	0.000021	0.098562	0	No hit passing threshold	0	0	4.65E-11	T	protein serine/threonine kinase activity	-	-	-	Pkinase
910_1	None	0.002	0.000006	0.004097	4.92E-11	No hit passing threshold	0	0	4.16E-92	G	COG2273 Beta-glucanase Beta-glucan synthetase	-	-	-	Glyco_hydro_16
911_1	None	0	0.000002	0.004109	0	No hit passing threshold	0	0	No Annotation	No Annotation	No Annotation	No Annotation	No Annotation	No Annotation	No Annotation
912_1	None	0.023	0.000032	0.097236	7.16E-08	No hit passing threshold	0	0	1.63E-33	E	O-methyltransferase activity	mycF	2.1.1.101,2.1.1.307	R02858,R10958	TylF
913_1	None	0	0.000015	0.004088	0	No hit passing threshold	0	0	5.20E-45	EO	Serine carboxypeptidase	-	3.4.16.5	-	Peptidase_S10
914_1	None	0.018	0.000388	0.098101	6.85E-07	No hit passing threshold	0	0	6.99E-20	U	tRNA-dihydrouridine47 synthase activity	DUS3L	1.3.1.89	-	Dus
915_1	None	0.001	0.000011	0.09849	1.08E-09	No hit passing threshold	0	0	2.00E-85	P	TonB-dependent receptor	-	-	-	Plug,TonB_dep_Rec
916_1	None	0	0.00007	0.006064	0	No hit passing threshold	0	0	1.61E-07	V	ATPase activity, coupled to transmembrane movement of substances	-	-	-	ABC2_membrane_3,ABC_tran
917_1	None	0.001	0.00192	0.004095	7.86E-09	No hit passing threshold	0	0	6.03E-43	-	-	-	-	-	-
918_1	None	0.002	0.003864	0.091282	7.05E-07	No hit passing threshold	0	0	4.70E-65	-	-	-	-	-	-
919_1	None	0.021	0.000009	0.004143	7.83E-10	No hit passing threshold	0	0	1.57E-62	T	MMPL family	-	-	-	Patched
920_1	None	0.006	0.000001	0.019592	1.18E-10	No hit passing threshold	0	0	No Annotation	No Annotation	No Annotation	No Annotation	No Annotation	No Annotation	No Annotation
921_1	None	0.002	0.000016	0.051056	1.63E-09	No hit passing threshold	0	0	6.71E-53	C	Pyruvate formate lyase-like	PFL1	2.3.1.54	R00212,R06987	Gly_radical,PFL-like
922_1	None	0.008	0.027354	0.744501	0.000162921	No hit passing threshold	0	0	No Annotation	No Annotation	No Annotation	No Annotation	No Annotation	No Annotation	No Annotation
923_1	None	0.001	0.000004	0.004089	1.64E-11	No hit passing threshold	0	0	No Annotation	No Annotation	No Annotation	No Annotation	No Annotation	No Annotation	No Annotation
924_1	None	0.003	0	0.091334	0	No hit passing threshold	0	0	No Annotation	No Annotation	No Annotation	No Annotation	No Annotation	No Annotation	No Annotation
925_1	None	0.007	0.002545	0.004104	7.31E-08	No hit passing threshold	0	0	No Annotation	No Annotation	No Annotation	No Annotation	No Annotation	No Annotation	No Annotation
926_1	None	0	0.000005	0.004088	0	No hit passing threshold	0	0	1.43E-106	E	Belongs to the peptidase M17 family	pepA2	3.4.11.1	R00899,R04951	Peptidase_M17
927_1	None	0.007	0.000004	0.099569	2.79E-09	No hit passing threshold	0	0	0.000293	B	Chromatin organization modifier domain	-	-	-	Chromo
928_1	None	0	0.0004	0.004283	0	No hit passing threshold	0	0	1.99E-11	-	-	-	-	-	FG-GAP
929_1	None	0	0.000007	0.00409	0	No hit passing threshold	0	0	4.18E-05	L	Stabilizes the structure of photosystem II oxygen- evolving complex (OEC), the ion environment of oxygen evolution and protects the OEC against heat-induced inactivation	psbU	-	-	PsbU
930_1	None	0.003	0.001673	0.00409	2.05E-08	No hit passing threshold	0	0	4.93E-19	G	Starch synthase catalytic domain	glgA	2.4.1.21	R02421	Glyco_transf_5
931_1	None	0.005	0.000271	0.115987	1.57E-07	No hit passing threshold	0	0	1.40E-46	J	Associates with the EF-Tu.GDP complex and induces the exchange of GDP to GTP. It remains bound to the aminoacyl-tRNA.EF- Tu.GTP complex up to the GTP hydrolysis stage on the ribosome	tsf	-	-	EF_TS
932_1	None	0	0.001659	0.004529	0	No hit passing threshold	0	0	No Annotation	No Annotation	No Annotation	No Annotation	No Annotation	No Annotation	No Annotation
933_1	None	0	0.000126	0.012215	0	No hit passing threshold	0	0	No Annotation	No Annotation	No Annotation	No Annotation	No Annotation	No Annotation	No Annotation
934_1	None	0.002	0.000103	0.098557	2.03E-08	No hit passing threshold	0	0	1.65E-48	K	Transcriptional regulator containing an amidase domain and an AraC-type DNA-binding HTH domain	-	-	-	DJ-1_PfpI
935_1	None	0.099	0.217407	0.98182	0.021132	No hit passing threshold	0	0	2.48E-26	Q	ABC transporter	-	-	-	ABC_membrane,ABC_tran
936_1	None	0.097	0.212611	0.981828	0.020248501	No hit passing threshold	0	0	4.79E-26	Q	ABC transporter	-	-	-	ABC_membrane,ABC_tran
937_1	None	0	0.0003	0.097453	0	No hit passing threshold	0	0	3.96E-26	M	extracellular matrix structural constituent	-	-	-	DUF4157,FctA,Peptidase_M43
938_1	None	0.007	0.040364	0.099188	2.80E-05	No hit passing threshold	0	0	No Annotation	No Annotation	No Annotation	No Annotation	No Annotation	No Annotation	No Annotation
939_1	None	0	0.002207	0.069647	0	No hit passing threshold	0	0	1.37E-54	S	Flavocytochrome c sulphide dehydrogenase, flavin-binding	-	1.8.2.3	R09499	FCSD-flav_bind,Pyr_redox_2
940_1	None	0.01	0.000008	0.004088	3.27E-10	No hit passing threshold	0	0	No Annotation	No Annotation	No Annotation	No Annotation	No Annotation	No Annotation	No Annotation
941_1	None	0.024	0.000417	0.005307	5.31E-08	F25I18.22_ATP	32.5	77.53846154	9.89E-125	C	Produces ATP from ADP in the presence of a proton gradient across the membrane. The gamma chain is believed to be important in regulating ATPase activity and the flow of protons through the CF(0) complex	atpG	-	-	ATP-synt
942_1	None	0.007	0.000225	0.03082	4.85E-08	No hit passing threshold	0	0	1.89E-112	C	Pyruvate:ferredoxin oxidoreductase core domain II	-	1.2.7.11,1.2.7.3	R01196,R01197	PFOR_II,POR_N
943_1	None	0.072	0.068336	0.118824	0.000584637	No hit passing threshold	0	0	1.15E-82	U	May play a role in vesicular transport from endoplasmic reticulum to Golgi	-	-	-	TRAPP
944_1	None	0.004	0.000047	0.0041	7.71E-10	No hit passing threshold	0	0	4.57E-27	S	non-SMC mitotic condensation complex subunit 1	-	-	-	Cnd1
945_1	None	0.001	0.000177	0.010779	1.91E-09	No hit passing threshold	0	0	7.29E-08	S	Protein of unknown function (DUF1800)	-	-	-	-
946_1	None	0.001	0.000177	0.010779	1.91E-09	No hit passing threshold	0	0	7.29E-08	S	Protein of unknown function (DUF1800)	-	-	-	-
947_1	None	0	0.000011	0.004497	0	No hit passing threshold	0	0	0.000188	L	RING-type E3 ubiquitin transferase	PUB12	2.7.11.1	-	Arm,U-box
948_1	None	0.001	0.000119	0.070714	8.41E-09	No hit passing threshold	0	0	No Annotation	No Annotation	No Annotation	No Annotation	No Annotation	No Annotation	No Annotation
949_1	None	0	0.000026	0.07396	0	No hit passing threshold	0	0	2.48E-20	S	Ankyrin repeats (many copies)	-	-	-	Ank_5
950_1	None	0.005	0.00001	0.096358	4.82E-09	No hit passing threshold	0	0	2.78E-46	EH	Thiamine pyrophosphate enzyme, N-terminal TPP binding domain	-	2.2.1.6	R00006,R00014,R00226,R03050,R04672,R04673,R08648	TPP_enzyme_C,TPP_enzyme_M,TPP_enzyme_N
951_1	Low	0.488	0.857892	0.733682	0.30715692	No hit passing threshold	0	0	4.14E-07	M	Rib/alpha-like repeat	-	-	-	Gram_pos_anchor,Rib,YSIRK_signal
952_1	None	0.001	0.000009	0.004214	3.79E-11	No hit passing threshold	0	0	1.63E-83	S	Protein of unknown function (DUF1445)	-	-	-	DUF1445
953_1	None	0.001	0	0.098692	0	No hit passing threshold	0	0	No Annotation	No Annotation	No Annotation	No Annotation	No Annotation	No Annotation	No Annotation
954_1	None	0	0.000038	0.004091	0	No hit passing threshold	0	0	No Annotation	No Annotation	No Annotation	No Annotation	No Annotation	No Annotation	No Annotation
955_1	None	0	0.000016	0.004089	0	No hit passing threshold	0	0	No Annotation	No Annotation	No Annotation	No Annotation	No Annotation	No Annotation	No Annotation
956_1	None	0.004	0.000022	0.173539	1.53E-08	No hit passing threshold	0	0	No Annotation	No Annotation	No Annotation	No Annotation	No Annotation	No Annotation	No Annotation
957_1	None	0.035	0.101062	0.093952	0.000332324	No hit passing threshold	0	0	No Annotation	No Annotation	No Annotation	No Annotation	No Annotation	No Annotation	No Annotation
958_1	None	0.004	0.00003	0.098567	1.18E-08	No hit passing threshold	0	0	5.95E-10	T	Belongs to the protein kinase superfamily	-	-	-	Pkinase_Tyr
959_1	None	0.022	0.002009	0.098358	4.35E-06	No hit passing threshold	0	0	No Annotation	No Annotation	No Annotation	No Annotation	No Annotation	No Annotation	No Annotation
960_1	None	0.001	0.000012	0.004129	4.95E-11	No hit passing threshold	0	0	No Annotation	No Annotation	No Annotation	No Annotation	No Annotation	No Annotation	No Annotation
961_1	None	0	0.002604	0.081826	0	No hit passing threshold	0	0	No Annotation	No Annotation	No Annotation	No Annotation	No Annotation	No Annotation	No Annotation
962_1	None	0.006	0.010103	0.894589	5.42E-05	No hit passing threshold	0	0	1.03E-10	S	PAP_fibrillin	-	-	-	PAP_fibrillin
963_1	None	0.023	0.000349	0.099024	7.95E-07	No hit passing threshold	0	0	3.38E-37	S	Tetratricopeptide repeat	-	-	-	NB-ARC,TPR_12
964_1	None	0.038	0.008976	0.098604	3.36E-05	No hit passing threshold	0	0	1.03E-13	O	Belongs to the SKP1 family	-	-	-	Skp1,Skp1_POZ
965_1	None	0	0.000001	0.098161	0	No hit passing threshold	0	0	No Annotation	No Annotation	No Annotation	No Annotation	No Annotation	No Annotation	No Annotation
966_1	None	0	0	0.004088	0	No hit passing threshold	0	0	No Annotation	No Annotation	No Annotation	No Annotation	No Annotation	No Annotation	No Annotation
967_1	None	0	0.000012	0.098951	0	No hit passing threshold	0	0	9.52E-18	C	Subunit of the peripheral V1 complex of vacuolar ATPase. Subunit C is necessary for the assembly of the catalytic sector of the enzyme and is likely to have a specific function in its catalytic activity. V-ATPase is responsible for acidifying a variety of intracellular compartments in eukaryotic cells	ATP6V1C2	-	-	V-ATPase_C
968_1	None	0.123	0.006927	0.098714	8.41E-05	No hit passing threshold	0	0	5.25E-39	S	ribonucleoside-diphosphate reductase activity, thioredoxin disulfide as acceptor	-	-	-	-
969_1	None	0.001	0.012438	0.004121	5.13E-08	No hit passing threshold	0	0	No Annotation	No Annotation	No Annotation	No Annotation	No Annotation	No Annotation	No Annotation
970_1	None	0	0.000064	0.00409	0	No hit passing threshold	0	0	3.70E-42	T	Belongs to the protein kinase superfamily	-	2.7.11.1	-	EF-hand_5,Pkinase
971_1	None	0.1	0.20026	0.064331	0.001288293	No hit passing threshold	0	0	1.51E-40	P	Carboxypeptidase regulatory-like domain	-	-	-	CarbopepD_reg_2,Plug,TonB_dep_Rec
972_1	None	0.001	0.000183	0.098444	1.80E-08	No hit passing threshold	0	0	1.98E-26	P	TonB-dependent Receptor Plug	-	-	-	Plug,TonB_dep_Rec
973_1	None	0.002	0	0.118128	0	No hit passing threshold	0	0	No Annotation	No Annotation	No Annotation	No Annotation	No Annotation	No Annotation	No Annotation
974_1	None	0	0.000002	0.00409	0	No hit passing threshold	0	0	3.84E-24	B	guanylate cyclase activity	-	-	-	Cation_ATPase,E1-E2_ATPase,Guanylate_cyc,HMG_box,PhoLip_ATPase_C,PhoLip_ATPase_N
975_1	None	0	0.000005	0.004099	0	No hit passing threshold	0	0	5.89E-33	-	-	-	-	-	DUF1501,DUF1800,DUF4832,DUF4874
976_1	None	0.002	0.000015	0.004113	1.23E-10	No hit passing threshold	0	0	4.85E-74	E	Belongs to the class-III pyridoxal-phosphate-dependent aminotransferase family	argD1	-	-	Aminotran_3
977_1	None	0.006	0.053044	0.102632	3.27E-05	No hit passing threshold	0	0	2.92E-49	-	-	-	-	-	-
978_1	None	0.044	0.000092	0.004088	1.65E-08	No hit passing threshold	0	0	1.64E-30	O	Belongs to the peptidase C19 family	-	3.4.19.12	-	UCH
979_1	None	0.075	0.238292	0.868338	0.01551885	No hit passing threshold	0	0	2.60E-08	Q	2-hydroxychromene-2-carboxylate isomerase	MA20_23730	-	-	DSBA
980_1	None	0.001	0.011758	0.004164	4.90E-08	No hit passing threshold	0	0	3.52E-17	-	-	-	-	-	-
981_1	None	0.022	0.007812	0.004429	7.61E-07	No hit passing threshold	0	0	No Annotation	No Annotation	No Annotation	No Annotation	No Annotation	No Annotation	No Annotation
982_1	None	0.003	0.000143	0.004088	1.75E-09	No hit passing threshold	0	0	6.14E-05	G	Glycosyl hydrolase family 63 C-terminal domain	-	-	-	Trehalase
983_1	None	0	0.000002	0.004089	0	No hit passing threshold	0	0	8.53E-07	T	Sushi, von Willebrand factor type A, EGF and pentraxin	SVEP1	-	-	EGF,EGF_2,EGF_CA,Ephrin_rec_like,HYR,Pentaxin,Sushi,VWA,hEGF
984_1	None	0.001	0.000165	0.006066	1.00E-09	No hit passing threshold	0	0	No Annotation	No Annotation	No Annotation	No Annotation	No Annotation	No Annotation	No Annotation
985_1	None	0.101	0.138425	0.984375	0.013762473	No hit passing threshold	0	0	8.63E-25	-	-	-	-	-	BT1
986_1	None	0.001	0.000006	0.004114	2.47E-11	No hit passing threshold	0	0	2.73E-22	O	K homology RNA-binding domain	-	-	-	DnaJ,KH_1
987_1	None	0.005	0.000861	0.010737	4.62E-08	No hit passing threshold	0	0	1.50E-25	S	pseudouridine 5'-phosphatase activity	-	-	-	-
988_1	None	0.005	0.000003	0.006155	9.23E-11	No hit passing threshold	0	0	No Annotation	No Annotation	No Annotation	No Annotation	No Annotation	No Annotation	No Annotation
989_1	None	0.157	0.004187	0.098624	6.48E-05	No hit passing threshold	0	0	8.74E-44	O	C-terminal, D2-small domain, of ClpB protein	-	-	-	AAA,AAA_2,ClpB_D2-small
990_1	None	0	0.000121	0.005841	0	No hit passing threshold	0	0	2.27E-08	O	ubiquitinyl hydrolase activity	-	3.4.19.12	-	DUSP,EF-hand_1,UCH,Ubiquitin_3
991_1	None	0.006	0.000009	0.129299	6.98E-09	No hit passing threshold	0	0	3.54E-13	A	Pfam:KH_3	-	-	-	KH_1
992_1	None	0	0.000168	0.09655	0	No hit passing threshold	0	0	3.11E-07	Q	COG3321 Polyketide synthase modules and related proteins	-	-	-	ADH_N,ADH_zinc_N,Acyl_transf_1,KAsynt_C_assoc,KR,Ketoacyl-synt_C,Methyltransf_12,PP-binding,PS-DH,ketoacyl-synt
993_1	None	0.022	0.048728	0.004258	4.56E-06	No hit passing threshold	0	0	No Annotation	No Annotation	No Annotation	No Annotation	No Annotation	No Annotation	No Annotation
994_1	None	0.003	0.000015	0.006064	2.73E-10	No hit passing threshold	0	0	3.71E-37	S	SET (Su(var)3-9, Enhancer-of-zeste, Trithorax) domain	-	-	-	SET
995_1	None	0.007	0.537304	0.8352	0.003141294	No hit passing threshold	0	0	1.08E-36	S	SET (Su(var)3-9, Enhancer-of-zeste, Trithorax) domain	-	-	-	SET
996_1	None	0.024	0.002911	0.006065	4.24E-07	No hit passing threshold	0	0	3.71E-50	P	Ammonium Transporter Family	-	-	-	Ammonium_transp
997_1	None	0.01	0.000065	0.09862	6.41E-08	No hit passing threshold	0	0	No Annotation	No Annotation	No Annotation	No Annotation	No Annotation	No Annotation	No Annotation
998_1	None	0.02	0.0297	0.140434	8.34E-05	No hit passing threshold	0	0	2.44E-56	EG	EamA-like transporter family	-	-	-	EamA
999_1	None	0.023	0.003854	0.066937	5.93E-06	No hit passing threshold	0	0	No Annotation	No Annotation	No Annotation	No Annotation	No Annotation	No Annotation	No Annotation
1000_1	None	0	0	0.004107	0	No hit passing threshold	0	0	2.74E-18	G	Glycosyl hydrolase family 20, catalytic domain	-	3.2.1.52	R00022,R06004,R11316	CHB_HEX,CHB_HEX_C,Glyco_hydro_20,Glyco_hydro_20b
1001_1	None	0	0	0.04054	0	No hit passing threshold	0	0	No Annotation	No Annotation	No Annotation	No Annotation	No Annotation	No Annotation	No Annotation
1002_1	None	0.001	0.00158	0.069387	1.10E-07	No hit passing threshold	0	0	4.18E-60	J	Translation-initiation factor 2	-	-	-	GTP_EFTU,IF-2
1003_1	None	0.339	0.295235	0.151428	0.015155621	No hit passing threshold	0	0	No Annotation	No Annotation	No Annotation	No Annotation	No Annotation	No Annotation	No Annotation
1004_1	None	0.005	0.010365	0.09853	5.11E-06	No hit passing threshold	0	0	6.29E-15	G	Belongs to the glycosyl hydrolase 47 family	-	-	-	Glyco_hydro_47
1005_1	None	0.011	0.000014	0.069562	1.07E-08	No hit passing threshold	0	0	No Annotation	No Annotation	No Annotation	No Annotation	No Annotation	No Annotation	No Annotation
1006_1	None	0.012	0.001376	0.004089	6.75E-08	No hit passing threshold	0	0	5.48E-31	E	serine-type carboxypeptidase activity	-	3.4.16.5	-	Peptidase_S10
1007_1	None	0.016	0.000008	0.011231	1.44E-09	No hit passing threshold	0	0	No Annotation	No Annotation	No Annotation	No Annotation	No Annotation	No Annotation	No Annotation
1008_1	None	0.009	0.000629	0.004099	2.32E-08	No hit passing threshold	0	0	No Annotation	No Annotation	No Annotation	No Annotation	No Annotation	No Annotation	No Annotation
1009_1	None	0	0.012907	0.093312	0	No hit passing threshold	0	0	1.17E-45	Q	Polysaccharide biosynthesis protein	GALE1	5.1.3.2	R00291,R02984	GDP_Man_Dehyd
1010_1	None	0.609	0.000085	0.098604	5.10E-06	No hit passing threshold	0	0	No Annotation	No Annotation	No Annotation	No Annotation	No Annotation	No Annotation	No Annotation
1011_1	None	0.013	0.012726	0.004196	6.94E-07	No hit passing threshold	0	0	2.02E-34	GM	COG4464 Capsular polysaccharide biosynthesis protein	-	3.1.3.48	-	-
1012_1	None	0.003	0.000024	0.00409	2.94E-10	No hit passing threshold	0	0	6.78E-37	S	Guanylate-binding protein, N-terminal domain	-	-	-	GBP
1013_1	None	0.004	0.000826	0.004099	1.35E-08	No hit passing threshold	0	0	1.37E-91	E	Glyoxalase/Bleomycin resistance protein/Dioxygenase superfamily	mhqA_2	-	-	Glyoxalase
1014_1	None	0	0.000074	0.004088	0	No hit passing threshold	0	0	1.98E-09	S	Sperm tail	CCDC65	-	-	Chitin_bind_4,NYD-SP28,NYD-SP28_assoc
1015_1	None	0.001	0.000003	0.015152	4.55E-11	No hit passing threshold	0	0	1.14E-71	O	ATP binding to DnaK triggers the release of the substrate protein, thus completing the reaction cycle. Several rounds of ATP-dependent interactions between DnaJ, DnaK and GrpE are required for fully efficient folding. Also involved, together with DnaK and GrpE, in the DNA replication of plasmids through activation of initiation proteins	dnaJ	-	-	DnaJ,DnaJ_C,DnaJ_CXXCXGXG
1016_1	None	0	0.00001	0.006061	0	No hit passing threshold	0	0	No Annotation	No Annotation	No Annotation	No Annotation	No Annotation	No Annotation	No Annotation
1017_1	None	0	0.000078	0.004147	0	No hit passing threshold	0	0	No Annotation	No Annotation	No Annotation	No Annotation	No Annotation	No Annotation	No Annotation
1018_1	None	0.002	0.000023	0.006801	3.13E-10	No hit passing threshold	0	0	No Annotation	No Annotation	No Annotation	No Annotation	No Annotation	No Annotation	No Annotation
1019_1	None	0.006	0.267218	0.514997	0.000825699	No hit passing threshold	0	0	No Annotation	No Annotation	No Annotation	No Annotation	No Annotation	No Annotation	No Annotation
1020_1	None	0.02	0.000031	0.004752	2.95E-09	No hit passing threshold	0	0	No Annotation	No Annotation	No Annotation	No Annotation	No Annotation	No Annotation	No Annotation
1021_1	None	0.533	0.000289	0.985814	0.000151852	No hit passing threshold	0	0	No Annotation	No Annotation	No Annotation	No Annotation	No Annotation	No Annotation	No Annotation
1022_1	None	0.001	0.000027	0.098574	2.66E-09	No hit passing threshold	0	0	2.38E-15	U	Protein kinase C conserved region 2 (CalB)	-	-	-	C2
1023_1	None	0.006	0.003604	0.099015	2.14E-06	No hit passing threshold	0	0	No Annotation	No Annotation	No Annotation	No Annotation	No Annotation	No Annotation	No Annotation
1024_1	None	0.004	0	0.094494	0	No hit passing threshold	0	0	No Annotation	No Annotation	No Annotation	No Annotation	No Annotation	No Annotation	No Annotation
1025_1	None	0.001	0.00059	0.006066	3.58E-09	No hit passing threshold	0	0	3.93E-22	-	-	-	-	-	-
1026_1	None	0.072	0.00374	0.098457	2.65E-05	No hit passing threshold	0	0	No Annotation	No Annotation	No Annotation	No Annotation	No Annotation	No Annotation	No Annotation
1027_1	None	0.014	0.000079	0.006071	6.71E-09	No hit passing threshold	0	0	No Annotation	No Annotation	No Annotation	No Annotation	No Annotation	No Annotation	No Annotation
1028_1	None	0.008	0.02149	0.004866	8.37E-07	No hit passing threshold	0	0	No Annotation	No Annotation	No Annotation	No Annotation	No Annotation	No Annotation	No Annotation
1029_1	None	0.078	0.000053	0.072502	3.00E-07	No hit passing threshold	0	0	No Annotation	No Annotation	No Annotation	No Annotation	No Annotation	No Annotation	No Annotation
1030_1	None	0	0.000078	0.098047	0	No hit passing threshold	0	0	1.00E-47	E	Histidine biosynthesis protein	-	5.3.1.16	R04640	His_biosynth
1031_1	None	0.001	0.000117	0.004088	4.78E-10	No hit passing threshold	0	0	No Annotation	No Annotation	No Annotation	No Annotation	No Annotation	No Annotation	No Annotation
1032_1	None	0.005	0.000097	0.00409	1.98E-09	No hit passing threshold	0	0	3.16E-21	-	-	-	-	-	-
1033_1	None	0	0	0.004089	0	NP_001905	44.4	84.69387755	4.46E-43	C	Belongs to the cytochrome b5 family	-	-	-	Cyt-b5
1034_1	None	0.001	0.000074	0.004088	3.03E-10	No hit passing threshold	0	0	1.35E-12	T	protein tyrosine/serine/threonine phosphatase activity	-	3.1.3.16,3.1.3.48	-	DSPc
1035_1	None	0.008	0.000051	0.005066	2.07E-09	No hit passing threshold	0	0	2.05E-19	T	His Kinase A (phosphoacceptor) domain	-	-	-	HATPase_c
1036_1	None	0.02	0.111668	0.134921	0.000301327	No hit passing threshold	0	0	No Annotation	No Annotation	No Annotation	No Annotation	No Annotation	No Annotation	No Annotation
1037_1	None	0	0.000027	0.004088	0	No hit passing threshold	0	0	No Annotation	No Annotation	No Annotation	No Annotation	No Annotation	No Annotation	No Annotation
1038_1	None	0	0.000018	0.00409	0	No hit passing threshold	0	0	No Annotation	No Annotation	No Annotation	No Annotation	No Annotation	No Annotation	No Annotation
1039_1	None	0.001	0.000397	0.098256	3.90E-08	No hit passing threshold	0	0	No Annotation	No Annotation	No Annotation	No Annotation	No Annotation	No Annotation	No Annotation
1040_1	None	0.001	0.001708	0.073896	1.26E-07	No hit passing threshold	0	0	No Annotation	No Annotation	No Annotation	No Annotation	No Annotation	No Annotation	No Annotation
1041_1	None	0	0.000194	0.009763	0	No hit passing threshold	0	0	0.000235	-	-	-	-	-	-
1042_1	None	0	0.000014	0.050432	0	No hit passing threshold	0	0	0.000194	-	-	-	-	-	-
1043_1	None	0.165	0.182954	0.959641	0.028969076	No hit passing threshold	0	0	0.00032	Z	protein phosphatase regulator activity	-	2.7.11.1	-	B56,Pkinase
1044_1	None	0.017	0.005135	0.102994	8.99E-06	No hit passing threshold	0	0	1.42E-29	G	Belongs to the adenylate kinase family	-	2.7.4.14	R00158,R00512,R01665,R11891,R11892	ADK
1045_1	None	0.004	0.00001	0.004091	1.64E-10	No hit passing threshold	0	0	No Annotation	No Annotation	No Annotation	No Annotation	No Annotation	No Annotation	No Annotation
1046_1	None	0.017	0.000122	0.004123	8.55E-09	No hit passing threshold	0	0	0.000619	P	sodium sulphate symporter	-	-	-	Na_sulph_symp,SPX
1047_1	None	0.116	0.03447	0.975945	0.003902336	No hit passing threshold	0	0	No Annotation	No Annotation	No Annotation	No Annotation	No Annotation	No Annotation	No Annotation
1048_1	None	0.001	0.001817	0.085082	1.55E-07	No hit passing threshold	0	0	9.16E-58	E	Belongs to the Glu Leu Phe Val dehydrogenases family	-	1.4.1.3	R00243,R00248	ELFV_dehydrog,ELFV_dehydrog_N
1049_1	None	0.044	0.000841	0.097593	3.61E-06	No hit passing threshold	0	0	No Annotation	No Annotation	No Annotation	No Annotation	No Annotation	No Annotation	No Annotation
1050_1	None	0.13	0.003778	0.335701	0.000164876	No hit passing threshold	0	0	No Annotation	No Annotation	No Annotation	No Annotation	No Annotation	No Annotation	No Annotation
1051_1	None	0	0.00002	0.004298	0	No hit passing threshold	0	0	3.05E-43	Q	Isochorismatase family	-	-	-	Isochorismatase
1052_1	None	0.001	0.000018	0.098483	1.77E-09	No hit passing threshold	0	0	No Annotation	No Annotation	No Annotation	No Annotation	No Annotation	No Annotation	No Annotation
1053_1	None	0.007	0.000145	0.121634	1.23E-07	No hit passing threshold	0	0	No Annotation	No Annotation	No Annotation	No Annotation	No Annotation	No Annotation	No Annotation
1054_1	None	0.002	0.000119	0.089592	2.13E-08	No hit passing threshold	0	0	2.89E-14	O	ubiquitin protein ligase activity	-	2.3.2.26	-	DUF4414,DUF908,DUF913,HECT,UBA
1055_1	None	0.006	0.000167	0.070969	7.11E-08	No hit passing threshold	0	0	1.52E-55	Q	Belongs to the ABC transporter superfamily	-	-	-	ABC2_membrane,ABC_tran
1056_1	None	0.28	0.51237	0.981648	0.140830756	No hit passing threshold	0	0	1.07E-23	S	Lipase maturation factor	-	-	-	LMF1
1057_1	None	0	0.000063	0.004117	0	No hit passing threshold	0	0	No Annotation	No Annotation	No Annotation	No Annotation	No Annotation	No Annotation	No Annotation
1058_1	None	0.001	0.000001	0.004737	4.74E-12	No hit passing threshold	0	0	7.25E-17	G	xyloglucan:xyloglucosyl transferase activity	-	-	-	Big_2,CBM_2,CBM_4_9,CBM_6,CHB_HEX_C_1,DUF1349,F5_F8_type_C,Glyco_hydro_16,Glyco_hydro_76,Glyco_hydro_81,Laminin_G_3,RicinB_lectin_2,fn3
1059_1	None	0	0.000009	0.006762	0	No hit passing threshold	0	0	No Annotation	No Annotation	No Annotation	No Annotation	No Annotation	No Annotation	No Annotation
1060_1	None	0.001	0.006459	0.011138	7.19E-08	No hit passing threshold	0	0	1.98E-11	S	Leucine-rich repeats, outliers	-	-	-	-
1061_1	None	0.086	0.287472	0.098992	0.002447339	No hit passing threshold	0	0	4.19E-54	Z	FtsZ family, C-terminal domain	-	-	-	FtsZ_C,Tubulin
1062_1	None	0.003	0.013872	0.004091	1.70E-07	No hit passing threshold	0	0	No Annotation	No Annotation	No Annotation	No Annotation	No Annotation	No Annotation	No Annotation
1063_1	None	0.011	0.000043	0.004088	1.93E-09	No hit passing threshold	0	0	No Annotation	No Annotation	No Annotation	No Annotation	No Annotation	No Annotation	No Annotation
1064_1	None	0.001	0.000024	0.004346	1.04E-10	No hit passing threshold	0	0	No Annotation	No Annotation	No Annotation	No Annotation	No Annotation	No Annotation	No Annotation
1065_1	None	0.005	0.015679	0.00411	3.22E-07	No hit passing threshold	0	0	1.09E-46	E	Pyridoxal-phosphate dependent enzyme	-	-	-	PALP
1066_1	None	0.026	0.053305	0.976583	0.001353476	No hit passing threshold	0	0	9.38E-29	GM	protein transport	C16orf62	-	-	Vps35
1067_1	None	0.02	0.000444	0.035785	3.18E-07	No hit passing threshold	0	0	No Annotation	No Annotation	No Annotation	No Annotation	No Annotation	No Annotation	No Annotation
1068_1	None	0.009	0.000128	0.005312	6.12E-09	No hit passing threshold	0	0	6.53E-18	V	ABC-type antimicrobial peptide transport system, permease component	-	-	-	FtsX,MacB_PCD
1069_1	None	0.001	0.00033	0.004942	1.63E-09	No hit passing threshold	0	0	2.03E-21	S	Programmed cell death protein 2, C-terminal putative domain	-	-	-	PDCD2_C
1070_1	None	0	0.000008	0.004088	0	No hit passing threshold	0	0	No Annotation	No Annotation	No Annotation	No Annotation	No Annotation	No Annotation	No Annotation
1071_1	None	0	0.008647	0.013423	0	No hit passing threshold	0	0	No Annotation	No Annotation	No Annotation	No Annotation	No Annotation	No Annotation	No Annotation
1072_1	None	0.017	0.110038	0.918365	0.001717936	No hit passing threshold	0	0	1.67E-11	S	Sel1-like repeats.	-	-	-	-
1073_1	None	0.008	0.000185	0.004124	6.10E-09	No hit passing threshold	0	0	No Annotation	No Annotation	No Annotation	No Annotation	No Annotation	No Annotation	No Annotation
1074_1	None	0	0.000004	0.097062	0	No hit passing threshold	0	0	No Annotation	No Annotation	No Annotation	No Annotation	No Annotation	No Annotation	No Annotation
1075_1	None	0	0.000001	0.004088	0	No hit passing threshold	0	0	4.26E-51	P	COG1629 Outer membrane receptor proteins, mostly Fe transport	-	-	-	Plug,TonB_dep_Rec
1076_1	None	0.047	0.005004	0.034896	8.21E-06	No hit passing threshold	0	0	No Annotation	No Annotation	No Annotation	No Annotation	No Annotation	No Annotation	No Annotation
1077_1	None	0.007	0.00299	0.098191	2.06E-06	No hit passing threshold	0	0	No Annotation	No Annotation	No Annotation	No Annotation	No Annotation	No Annotation	No Annotation
1078_1	None	0.061	0.000265	0.062731	1.01E-06	No hit passing threshold	0	0	4.93E-42	S	ABC transporter substrate binding protein	-	-	-	ABC_sub_bind
1079_1	None	0.061	0.000265	0.062731	1.01E-06	No hit passing threshold	0	0	4.93E-42	S	ABC transporter substrate binding protein	-	-	-	ABC_sub_bind
1080_1	None	0.015	0.030945	0.004308	2.00E-06	No hit passing threshold	0	0	2.97E-34	O	Ring finger	-	2.3.2.27	-	zf-RING_2
1081_1	None	0	0.000002	0.013462	0	No hit passing threshold	0	0	No Annotation	No Annotation	No Annotation	No Annotation	No Annotation	No Annotation	No Annotation
1082_1	None	0.068	0.000337	0.015742	3.61E-07	No hit passing threshold	0	0	No Annotation	No Annotation	No Annotation	No Annotation	No Annotation	No Annotation	No Annotation
1083_1	None	0	0.000003	0.004088	0	No hit passing threshold	0	0	No Annotation	No Annotation	No Annotation	No Annotation	No Annotation	No Annotation	No Annotation
1084_1	None	0.002	0.000034	0.984049	6.69E-08	No hit passing threshold	0	0	2.80E-12	I	Belongs to the CDP-alcohol phosphatidyltransferase class-I family	-	2.7.8.1	R02057,R04920,R06364,R07384	CDP-OH_P_transf
1085_1	None	0	0	0.083576	0	No hit passing threshold	0	0	No Annotation	No Annotation	No Annotation	No Annotation	No Annotation	No Annotation	No Annotation
1086_1	None	0	0.001998	0.006614	0	No hit passing threshold	0	0	4.61E-31	E	homoserine dehydrogenase	hom	1.1.1.3	R01773,R01775	Homoserine_dh,NAD_binding_3
1087_1	None	0.014	0.000005	0.089811	6.29E-09	No hit passing threshold	0	0	No Annotation	No Annotation	No Annotation	No Annotation	No Annotation	No Annotation	No Annotation
1088_1	None	0	0.000014	0.004088	0	No hit passing threshold	0	0	6.86E-69	S	metal-binding, possibly nucleic acid-binding protein	ylbN	-	-	DUF177
1089_1	None	0	0.000001	0.004092	0	No hit passing threshold	0	0	No Annotation	No Annotation	No Annotation	No Annotation	No Annotation	No Annotation	No Annotation
1090_1	None	0	0.000008	0.004088	0	No hit passing threshold	0	0	No Annotation	No Annotation	No Annotation	No Annotation	No Annotation	No Annotation	No Annotation
1091_1	None	0.001	0.00014	0.004088	5.72E-10	No hit passing threshold	0	0	No Annotation	No Annotation	No Annotation	No Annotation	No Annotation	No Annotation	No Annotation
1092_1	None	0	0.000005	0.091381	0	No hit passing threshold	0	0	9.41E-70	O	Belongs to the AAA ATPase family	-	-	-	AAA
1093_1	None	0.021	0.000063	0.020189	2.67E-08	No hit passing threshold	0	0	1.02E-11	Z	Belongs to the TRAFAC class myosin-kinesin ATPase superfamily. Kinesin family	-	-	-	DUF465,Kinesin
1094_1	None	0.019	0.000058	0.004088	4.50E-09	No hit passing threshold	0	0	5.09E-22	S	ATPase (AAA superfamily	-	-	-	-
1095_1	None	0.003	0.001651	0.004188	2.07E-08	No hit passing threshold	0	0	0.000175	Z	CAP_GLY	NIP100	-	-	CAP_GLY
1096_1	None	0.189	0.198636	0.984369	0.036955382	No hit passing threshold	0	0	5.96E-32	CH	FAD binding	-	-	-	-
1097_1	None	0.001	0.000042	0.096493	4.05E-09	No hit passing threshold	0	0	9.36E-78	O	HflC and HflK could encode or regulate a protease	hflK	-	-	Band_7,HflK_N
1098_1	None	0.026	0.002218	0.098288	5.67E-06	No hit passing threshold	0	0	No Annotation	No Annotation	No Annotation	No Annotation	No Annotation	No Annotation	No Annotation
1099_1	None	0.087	0.109207	0.064156	0.000609547	No hit passing threshold	0	0	No Annotation	No Annotation	No Annotation	No Annotation	No Annotation	No Annotation	No Annotation
1100_1	None	0.004	0.004085	0.012487	2.04E-07	No hit passing threshold	0	0	0.000511	S	SAP domain-containing protein	-	-	-	SAP
1101_1	None	0	0.000006	0.004092	0	No hit passing threshold	0	0	3.52E-05	S	Protein RTF2 homolog	-	-	-	Rtf2
1102_1	None	0.225	0.012531	0.976159	0.002752256	No hit passing threshold	0	0	No Annotation	No Annotation	No Annotation	No Annotation	No Annotation	No Annotation	No Annotation
1103_1	None	0	0.000016	0.00409	0	No hit passing threshold	0	0	No Annotation	No Annotation	No Annotation	No Annotation	No Annotation	No Annotation	No Annotation
1104_1	None	0.001	0.000005	0.00409	2.05E-11	No hit passing threshold	0	0	2.60E-22	U	IMG reference gene	-	-	-	SprB
1105_1	None	0	0.000023	0.005104	0	No hit passing threshold	0	0	7.41E-43	P	sulfite reductase (ferredoxin) activity	-	1.16.1.5,1.2.1.51	R00107	EKR,FAD_binding_1,Fer4,Fer4_16,Fer4_7,Flavodoxin_1,NAD_binding_1,PFOR_II,POR,POR_N,TPP_enzyme_C
1106_1	None	0.001	0.000001	0.110204	1.10E-10	No hit passing threshold	0	0	No Annotation	No Annotation	No Annotation	No Annotation	No Annotation	No Annotation	No Annotation
1107_1	None	0.001	0.00006	0.004096	2.46E-10	No hit passing threshold	0	0	4.29E-31	C	NADH-quinone oxidoreductase subunit F	-	1.12.1.2	-	2Fe-2S_thioredx,Complex1_51K,NADH_4Fe-4S
1108_1	None	0.001	0.00006	0.004096	2.46E-10	No hit passing threshold	0	0	4.29E-31	C	NADH-quinone oxidoreductase subunit F	-	1.12.1.2	-	2Fe-2S_thioredx,Complex1_51K,NADH_4Fe-4S
1109_1	None	0.361	0.125923	0.310926	0.014134137	No hit passing threshold	0	0	No Annotation	No Annotation	No Annotation	No Annotation	No Annotation	No Annotation	No Annotation
1110_1	None	0.013	0.008046	0.005012	5.24E-07	No hit passing threshold	0	0	No Annotation	No Annotation	No Annotation	No Annotation	No Annotation	No Annotation	No Annotation
1111_1	None	0.001	0.000371	0.004089	1.52E-09	No hit passing threshold	0	0	No Annotation	No Annotation	No Annotation	No Annotation	No Annotation	No Annotation	No Annotation
1112_1	None	0.002	0.000032	0.004089	2.62E-10	No hit passing threshold	0	0	No Annotation	No Annotation	No Annotation	No Annotation	No Annotation	No Annotation	No Annotation
1113_1	None	0.003	0.000012	0.093986	3.38E-09	No hit passing threshold	0	0	No Annotation	No Annotation	No Annotation	No Annotation	No Annotation	No Annotation	No Annotation
1114_1	None	0.001	0.000002	0.004089	8.18E-12	No hit passing threshold	0	0	No Annotation	No Annotation	No Annotation	No Annotation	No Annotation	No Annotation	No Annotation
1115_1	None	0.01	0.00092	0.004744	4.36E-08	No hit passing threshold	0	0	No Annotation	No Annotation	No Annotation	No Annotation	No Annotation	No Annotation	No Annotation
1116_1	None	0.069	0.000116	0.006497	5.20E-08	No hit passing threshold	0	0	5.08E-07	S	Zinc finger protein	-	-	-	zf-C2H2,zf-C2H2_4,zf-C2H2_6,zf-met
1117_1	None	0.004	0.000867	0.004093	1.42E-08	No hit passing threshold	0	0	2.80E-10	-	-	-	-	-	-
1118_1	None	0	0.000065	0.005998	0	No hit passing threshold	0	0	No Annotation	No Annotation	No Annotation	No Annotation	No Annotation	No Annotation	No Annotation
1119_1	None	0.001	0.000042	0.098587	4.14E-09	No hit passing threshold	0	0	3.62E-40	A	Pre-mRNA-splicing factor ATP-dependent RNA helicase	-	3.6.4.13	-	DEAD,DUF2075,HA2,Helicase_C,OB_NTP_bind
1120_1	None	0.004	0.017108	0.100977	6.91E-06	No hit passing threshold	0	0	1.13E-09	S	attachment of GPI anchor to protein	PIGT	3.6.4.13	-	Gpi16
1121_1	None	0	0.000028	0.004089	0	No hit passing threshold	0	0	No Annotation	No Annotation	No Annotation	No Annotation	No Annotation	No Annotation	No Annotation
1122_1	None	0.008	0.004874	0.103748	4.05E-06	No hit passing threshold	0	0	No Annotation	No Annotation	No Annotation	No Annotation	No Annotation	No Annotation	No Annotation
1123_1	None	0.001	0.000012	0.08759	1.05E-09	No hit passing threshold	0	0	9.58E-40	C	Phosphoenolpyruvate phosphomutase	-	5.4.2.9	R00661	PEP_mutase
1124_1	None	0	0.000033	0.098546	0	No hit passing threshold	0	0	No Annotation	No Annotation	No Annotation	No Annotation	No Annotation	No Annotation	No Annotation
1125_1	None	0.007	0.00025	0.014999	2.62E-08	No hit passing threshold	0	0	4.74E-31	A	generation of catalytic spliceosome for second transesterification step	ISY1	-	-	Isy1
1126_1	None	0.001	0.000017	0.005883	1.00E-10	No hit passing threshold	0	0	No Annotation	No Annotation	No Annotation	No Annotation	No Annotation	No Annotation	No Annotation
1127_1	None	0.001	0	0.004088	0	No hit passing threshold	0	0	No Annotation	No Annotation	No Annotation	No Annotation	No Annotation	No Annotation	No Annotation
1128_1	None	0.003	0.000341	0.096816	9.90E-08	No hit passing threshold	0	0	1.49E-22	S	Exocyst complex subunit Sec15-like	-	-	-	Sec15
1129_1	None	0.001	0.000041	0.098178	4.03E-09	No hit passing threshold	0	0	1.63E-28	O	monoubiquitinated histone deubiquitination	-	3.4.19.12	-	Peptidase_C12
1130_1	None	0.003	0.000001	0.098571	2.96E-10	No hit passing threshold	0	0	No Annotation	No Annotation	No Annotation	No Annotation	No Annotation	No Annotation	No Annotation
1131_1	None	0	0.000001	0.098595	0	No hit passing threshold	0	0	No Annotation	No Annotation	No Annotation	No Annotation	No Annotation	No Annotation	No Annotation
1132_1	None	0.004	0.000437	0.098616	1.72E-07	No hit passing threshold	0	0	0.000458	Q	Enoylreductase	-	-	-	ADH_N,ADH_zinc_N,Acyl_transf_1,KAsynt_C_assoc,KR,Ketoacyl-synt_C,Methyltransf_12,PP-binding,PS-DH,ketoacyl-synt
1133_1	None	0.001	0.000034	0.006589	2.24E-10	No hit passing threshold	0	0	No Annotation	No Annotation	No Annotation	No Annotation	No Annotation	No Annotation	No Annotation
1134_1	None	0.001	0.000775	0.004091	3.17E-09	No hit passing threshold	0	0	No Annotation	No Annotation	No Annotation	No Annotation	No Annotation	No Annotation	No Annotation
1135_1	None	0	0	0.004289	0	No hit passing threshold	0	0	6.63E-27	M	Cytidylyltransferase	neuA	2.7.7.43	R01117,R04215	CTP_transf_3,Hydrolase_3
1136_1	None	0.001	0.000198	0.102469	2.03E-08	No hit passing threshold	0	0	6.79E-124	T	COG3806 Anti-sigma factor	-	-	-	Cupin_7
1137_1	None	0.001	0.000024	0.006064	1.46E-10	No hit passing threshold	0	0	2.80E-51	P	COG0491 Zn-dependent hydrolases, including glyoxylases	-	-	-	Lactamase_B
1138_1	None	0.004	0.442229	0.100851	0.000178397	No hit passing threshold	0	0	No Annotation	No Annotation	No Annotation	No Annotation	No Annotation	No Annotation	No Annotation
1139_1	None	0.003	0	0.004089	0	No hit passing threshold	0	0	No Annotation	No Annotation	No Annotation	No Annotation	No Annotation	No Annotation	No Annotation
1140_1	None	0.079	0.088703	0.006195	4.34E-05	No hit passing threshold	0	0	No Annotation	No Annotation	No Annotation	No Annotation	No Annotation	No Annotation	No Annotation
1141_1	None	0	0.000042	0.093117	0	No hit passing threshold	0	0	8.72E-64	K	RNA polymerase sigma	rpoH	-	-	Sigma70_r1_2,Sigma70_r2,Sigma70_r4
1142_1	None	0.008	0.000067	0.102267	5.48E-08	No hit passing threshold	0	0	No Annotation	No Annotation	No Annotation	No Annotation	No Annotation	No Annotation	No Annotation
1143_1	None	0.001	0	0.012247	0	No hit passing threshold	0	0	No Annotation	No Annotation	No Annotation	No Annotation	No Annotation	No Annotation	No Annotation
1144_1	None	0.001	0.000059	0.004527	2.67E-10	No hit passing threshold	0	0	No Annotation	No Annotation	No Annotation	No Annotation	No Annotation	No Annotation	No Annotation
1145_1	None	0	0.000001	0.098549	0	No hit passing threshold	0	0	No Annotation	No Annotation	No Annotation	No Annotation	No Annotation	No Annotation	No Annotation
1146_1	None	0.011	0.000711	0.098586	7.71E-07	No hit passing threshold	0	0	No Annotation	No Annotation	No Annotation	No Annotation	No Annotation	No Annotation	No Annotation
1147_1	None	0.057	0.001912	0.072612	7.91E-06	No hit passing threshold	0	0	No Annotation	No Annotation	No Annotation	No Annotation	No Annotation	No Annotation	No Annotation
1148_1	None	0	0.000054	0.004134	0	No hit passing threshold	0	0	2.46E-10	FJ	deaminase activity	-	-	-	-
1149_1	None	0.009	0.013506	0.006059	7.36E-07	No hit passing threshold	0	0	No Annotation	No Annotation	No Annotation	No Annotation	No Annotation	No Annotation	No Annotation
1150_1	None	0.001	0.004491	0.098574	4.43E-07	No hit passing threshold	0	0	No Annotation	No Annotation	No Annotation	No Annotation	No Annotation	No Annotation	No Annotation
1151_1	None	0	0.00001	0.007501	0	No hit passing threshold	0	0	No Annotation	No Annotation	No Annotation	No Annotation	No Annotation	No Annotation	No Annotation
1152_1	None	0.056	0.066393	0.012371	4.60E-05	No hit passing threshold	0	0	No Annotation	No Annotation	No Annotation	No Annotation	No Annotation	No Annotation	No Annotation
1153_1	None	0.002	0.008579	0.004383	7.52E-08	No hit passing threshold	0	0	No Annotation	No Annotation	No Annotation	No Annotation	No Annotation	No Annotation	No Annotation
1154_1	None	0	0.000015	0.098427	0	No hit passing threshold	0	0	No Annotation	No Annotation	No Annotation	No Annotation	No Annotation	No Annotation	No Annotation
1155_1	None	0.002	0	0.004088	0	No hit passing threshold	0	0	4.30E-11	-	-	-	-	-	-
1156_1	None	0	0.000041	0.097535	0	No hit passing threshold	0	0	No Annotation	No Annotation	No Annotation	No Annotation	No Annotation	No Annotation	No Annotation
1157_1	None	0.004	0.000009	0.006092	2.19E-10	No hit passing threshold	0	0	4.08E-05	K	DNA-dependent RNA polymerase catalyzes the transcription of DNA into RNA using the four ribonucleoside triphosphates as substrates	-	2.7.7.6	R00435,R00441,R00442,R00443	RNA_pol_Rpb1_1,RNA_pol_Rpb1_2,RNA_pol_Rpb1_3,RNA_pol_Rpb1_4,RNA_pol_Rpb1_5
1158_1	None	0.001	0.000269	0.095519	2.57E-08	No hit passing threshold	0	0	2.93E-16	K	chromosome segregation	-	-	-	N6_N4_Mtase,ParBc
1159_1	None	0	0.000426	0.098555	0	No hit passing threshold	0	0	No Annotation	No Annotation	No Annotation	No Annotation	No Annotation	No Annotation	No Annotation
1160_1	None	0.014	0.000241	0.004093	1.38E-08	No hit passing threshold	0	0	No Annotation	No Annotation	No Annotation	No Annotation	No Annotation	No Annotation	No Annotation
1161_1	None	0.265	0.374197	0.972766	0.096461622	No hit passing threshold	0	0	No Annotation	No Annotation	No Annotation	No Annotation	No Annotation	No Annotation	No Annotation
1162_1	None	0.001	0.019341	0.094284	1.82E-06	No hit passing threshold	0	0	6.55E-83	S	ABC transporter	-	-	-	ABC_tran,ABC_tran_Xtn
1163_1	None	0.01	0.000071	0.006067	4.31E-09	No hit passing threshold	0	0	1.27E-67	S	Uncharacterised protein family (UPF0259)	yciC	-	-	UPF0259
1164_1	None	0	0.000009	0.096073	0	No hit passing threshold	0	0	2.83E-12	L	transposition, RNA-mediated	-	-	-	-
1165_1	None	0	0.000004	0.039464	0	NP_001241683	45.4	50.2617801	2.75E-50	I	Belongs to the enoyl-CoA hydratase isomerase family	-	4.2.1.17	R03026	ECH_1
1166_1	None	0.022	0.004737	0.006515	6.79E-07	No hit passing threshold	0	0	9.58E-10	S	G protein-coupled glucose receptor regulating Gpa2 C-term	-	-	-	Dicty_CAR,GPR_Gpa2_C
1167_1	None	0	0.000009	0.060543	0	No hit passing threshold	0	0	3.41E-19	G	Belongs to the PI3 PI4-kinase family	-	2.7.1.67	R03361	PI3_PI4_kinase
1168_1	None	0.028	0.000626	0.097072	1.70E-06	No hit passing threshold	0	0	5.73E-10	D	Family with sequence similarity 58 member A	FAM58A	-	-	Cyclin_N
1169_1	None	0.043	0.015327	0.07368	4.86E-05	No hit passing threshold	0	0	No Annotation	No Annotation	No Annotation	No Annotation	No Annotation	No Annotation	No Annotation
1170_1	None	0.007	0.000327	0.094754	2.17E-07	No hit passing threshold	0	0	3.16E-10	M	self proteolysis	-	-	-	LysM,RHS_repeat
1171_1	None	0.003	0	0.004088	0	No hit passing threshold	0	0	2.67E-05	E	M6 family metalloprotease domain protein	-	-	-	-
1172_1	None	0.004	0.000071	0.977415	2.78E-07	No hit passing threshold	0	0	No Annotation	No Annotation	No Annotation	No Annotation	No Annotation	No Annotation	No Annotation
1173_1	None	0	0	0.004635	0	No hit passing threshold	0	0	5.31E-09	D	Mob1 family	-	-	-	Mob1_phocein
1174_1	None	0.002	0.001071	0.09724	2.08E-07	No hit passing threshold	0	0	3.34E-15	S	Peptidase dimerisation domain	-	-	-	M20_dimer,Peptidase_M20
1175_1	None	0.052	0.000008	0.097933	4.07E-08	No hit passing threshold	0	0	3.10E-30	DT	Guanine nucleotide-binding proteins (G proteins) are involved as modulators or transducers in various transmembrane signaling systems. This specific G-alpha subunit plays an important role in olfaction and in cilia morphogenesis. Involved in chemotactic responses to attractants diacetyl, pyrazine, 2,4,5- trimethylthiazole, benzaldehyde, isoamyl alcohol, butanone and 2,3-pentanedione. Displays a r…	-	-	-	G-alpha
1176_1	None	0.168	0.002338	0.09516	3.74E-05	No hit passing threshold	0	0	4.30E-30	-	-	-	-	-	-
1177_1	None	0.001	0.000005	0.004088	2.04E-11	No hit passing threshold	0	0	No Annotation	No Annotation	No Annotation	No Annotation	No Annotation	No Annotation	No Annotation
1178_1	None	0.025	0.00004	0.005231	5.23E-09	No hit passing threshold	0	0	2.08E-08	S	Presenilin enhancer-2 subunit of gamma secretase	-	-	-	PEN-2
1179_1	None	0.053	0.00189	0.00445	4.46E-07	No hit passing threshold	0	0	1.46E-13	S	Helicase associated domain	-	-	-	HA
1180_1	None	0	0.000605	0.00409	0	No hit passing threshold	0	0	No Annotation	No Annotation	No Annotation	No Annotation	No Annotation	No Annotation	No Annotation
1181_1	None	0.004	0.000058	0.09866	2.29E-08	No hit passing threshold	0	0	No Annotation	No Annotation	No Annotation	No Annotation	No Annotation	No Annotation	No Annotation
1182_1	None	0.076	0.001387	0.006064	6.39E-07	No hit passing threshold	0	0	4.43E-05	T	Cache domain	-	-	-	sCache_2
1183_1	None	0.027	0.000224	0.045667	2.76E-07	No hit passing threshold	0	0	No Annotation	No Annotation	No Annotation	No Annotation	No Annotation	No Annotation	No Annotation
1184_1	None	0.547	0.533971	0.979101	0.285977912	No hit passing threshold	0	0	No Annotation	No Annotation	No Annotation	No Annotation	No Annotation	No Annotation	No Annotation
1185_1	None	0.01	0.000607	0.006241	3.79E-08	No hit passing threshold	0	0	No Annotation	No Annotation	No Annotation	No Annotation	No Annotation	No Annotation	No Annotation
1186_1	None	0.002	0.000162	0.097878	3.17E-08	No hit passing threshold	0	0	1.07E-18	-	-	-	-	-	-
1187_1	None	0	0.000008	0.004088	0	No hit passing threshold	0	0	No Annotation	No Annotation	No Annotation	No Annotation	No Annotation	No Annotation	No Annotation
1188_1	None	0.001	0.000019	0.004089	7.77E-11	No hit passing threshold	0	0	No Annotation	No Annotation	No Annotation	No Annotation	No Annotation	No Annotation	No Annotation
1189_1	None	0.03	0.000379	0.004704	5.35E-08	No hit passing threshold	0	0	No Annotation	No Annotation	No Annotation	No Annotation	No Annotation	No Annotation	No Annotation
1190_1	None	0	0.005434	0.271269	0	No hit passing threshold	0	0	No Annotation	No Annotation	No Annotation	No Annotation	No Annotation	No Annotation	No Annotation
1191_1	None	0	0.005434	0.271269	0	No hit passing threshold	0	0	No Annotation	No Annotation	No Annotation	No Annotation	No Annotation	No Annotation	No Annotation
1192_1	None	0.002	0.000923	0.00489	9.03E-09	No hit passing threshold	0	0	No Annotation	No Annotation	No Annotation	No Annotation	No Annotation	No Annotation	No Annotation
1193_1	None	0.037	0.000126	0.004196	1.96E-08	No hit passing threshold	0	0	No Annotation	No Annotation	No Annotation	No Annotation	No Annotation	No Annotation	No Annotation
1194_1	None	0	0.000042	0.055576	0	No hit passing threshold	0	0	1.55E-77	I	Catalyzes the conversion of acetate into acetyl-CoA (AcCoA), an essential intermediate at the junction of anabolic and catabolic pathways. AcsA undergoes a two-step reaction. In the first half reaction, AcsA combines acetate with ATP to form acetyl-adenylate (AcAMP) intermediate. In the second half reaction, it can then transfer the acetyl group from AcAMP to the sulfhydryl group of CoA, forming …	-	6.2.1.1,6.2.1.17	R00235,R00236,R00316,R00926,R01354	ACAS_N,AMP-binding,AMP-binding_C
1195_1	None	0.002	0.001765	0.096937	3.42E-07	No hit passing threshold	0	0	1.91E-67	I	Phospholipase C, catalytic domain (part); domain X	-	3.1.4.11	R03332,R03435,R10952	C2,PI-PLC-X,PI-PLC-Y
1196_1	None	0.003	0.003924	0.106751	1.26E-06	N091_iron/manganese_superoxide_dismutase	39	64.70588235	3.89E-36	P	Destroys radicals which are normally produced within the cells and which are toxic to biological systems	-	1.15.1.1	-	Sod_Fe_C,Sod_Fe_N
1197_1	None	0	0.001718	0.004088	0	No hit passing threshold	0	0	No Annotation	No Annotation	No Annotation	No Annotation	No Annotation	No Annotation	No Annotation
1198_1	None	0.001	0.099695	0.008424	8.40E-07	No hit passing threshold	0	0	1.60E-48	S	TPR repeat	-	-	-	TPR_16,TPR_8
1199_1	None	0	0.000006	0.005008	0	No hit passing threshold	0	0	7.96E-41	S	PFAM RecF RecN SMC	-	-	-	AAA_15,AAA_21
1200_1	None	0.004	0.00003	0.098545	1.18E-08	No hit passing threshold	0	0	6.71E-12	D	Encoded by	PLK1	2.7.11.21	-	POLO_box,Pkinase
1201_1	None	0.004	0.000094	0.006241	2.35E-09	No hit passing threshold	0	0	No Annotation	No Annotation	No Annotation	No Annotation	No Annotation	No Annotation	No Annotation
1202_1	None	0.001	0.000016	0.004106	6.57E-11	No hit passing threshold	0	0	No Annotation	No Annotation	No Annotation	No Annotation	No Annotation	No Annotation	No Annotation
1203_1	None	0	0.00003	0.086972	0	No hit passing threshold	0	0	1.68E-17	T	Protein phosphatase 5, catalytic subunit	PPP5C	3.1.3.16	-	Metallophos,PPP5,TPR_1,TPR_8
1204_1	None	0.05	0.001917	0.00409	3.92E-07	No hit passing threshold	0	0	No Annotation	No Annotation	No Annotation	No Annotation	No Annotation	No Annotation	No Annotation
1205_1	None	0.001	0.000119	0.004088	4.86E-10	No hit passing threshold	0	0	No Annotation	No Annotation	No Annotation	No Annotation	No Annotation	No Annotation	No Annotation
1206_1	None	0.171	0.319564	0.964745	0.052718919	No hit passing threshold	0	0	4.69E-07	-	-	-	-	-	-
1207_1	None	0.001	0.00004	0.005564	2.23E-10	No hit passing threshold	0	0	5.68E-29	-	-	-	-	-	-
1208_1	None	0	0.000745	0.004142	0	No hit passing threshold	0	0	1.72E-70	G	COG2273 Beta-glucanase Beta-glucan synthetase	-	-	-	Glyco_hydro_16
1209_1	None	0.014	0.009432	0.13924	1.84E-05	No hit passing threshold	0	0	No Annotation	No Annotation	No Annotation	No Annotation	No Annotation	No Annotation	No Annotation
1210_1	None	0.731	0.003728	0.101164	0.000275689	No hit passing threshold	0	0	No Annotation	No Annotation	No Annotation	No Annotation	No Annotation	No Annotation	No Annotation
1211_1	None	0.008	0.001867	0.098573	1.47E-06	No hit passing threshold	0	0	No Annotation	No Annotation	No Annotation	No Annotation	No Annotation	No Annotation	No Annotation
1212_1	None	0	0.0001	0.004133	0	No hit passing threshold	0	0	9.05E-21	F	Phosphoribosylformylglycinamidine cyclo-ligase	purM	6.3.3.1	R04208	AIRS,AIRS_C
1213_1	None	0	0	0.098572	0	No hit passing threshold	0	0	No Annotation	No Annotation	No Annotation	No Annotation	No Annotation	No Annotation	No Annotation
1214_1	None	0	0.000015	0.059476	0	No hit passing threshold	0	0	2.01E-11	A	RNA recognition motif	-	-	-	RRM_1
1215_1	None	0.441	0.134856	0.098843	0.005878341	No hit passing threshold	0	0	No Annotation	No Annotation	No Annotation	No Annotation	No Annotation	No Annotation	No Annotation
1216_1	None	0.012	0.000129	0.090974	1.41E-07	No hit passing threshold	0	0	No Annotation	No Annotation	No Annotation	No Annotation	No Annotation	No Annotation	No Annotation
1217_1	None	0.033	0.619561	0.988578	0.020211984	No hit passing threshold	0	0	4.05E-56	H	Multifunctional enzyme that catalyzes the SAM-dependent methylations of uroporphyrinogen III at position C-2 and C-7 to form precorrin-2 via precorrin-1. Then it catalyzes the NAD- dependent ring dehydrogenation of precorrin-2 to yield sirohydrochlorin. Finally, it catalyzes the ferrochelation of sirohydrochlorin to yield siroheme	cysG	1.3.1.76,2.1.1.107,4.99.1.4	R02864,R03194,R03947	CysG_dimeriser,NAD_binding_7,Sirohm_synth_M,TP_methylase
1218_1	None	0	0.000029	0.091682	0	No hit passing threshold	0	0	0.00026	DKL	Protein tyrosine kinase	-	2.7.11.22,2.7.11.23	-	Pkinase
1219_1	None	0	0.000016	0.004559	0	No hit passing threshold	0	0	1.12E-05	S	Zinc-finger associated domain (zf-AD)	-	-	-	zf-AD,zf-C2H2,zf-C2H2_4,zf-C2H2_6,zf-C2H2_jaz,zf-met
1220_1	None	0.001	0.000009	0.004092	3.68E-11	No hit passing threshold	0	0	No Annotation	No Annotation	No Annotation	No Annotation	No Annotation	No Annotation	No Annotation
1221_1	None	0.021	0.030986	0.09881	6.43E-05	No hit passing threshold	0	0	No Annotation	No Annotation	No Annotation	No Annotation	No Annotation	No Annotation	No Annotation
1222_1	None	0	0.005076	0.005937	0	No hit passing threshold	0	0	No Annotation	No Annotation	No Annotation	No Annotation	No Annotation	No Annotation	No Annotation
1223_1	None	0.011	0.033257	0.072835	2.66E-05	No hit passing threshold	0	0	No Annotation	No Annotation	No Annotation	No Annotation	No Annotation	No Annotation	No Annotation
1224_1	None	0	0.000053	0.004161	0	No hit passing threshold	0	0	No Annotation	No Annotation	No Annotation	No Annotation	No Annotation	No Annotation	No Annotation
1225_1	None	0.15	0.493416	0.098501	0.007290295	No hit passing threshold	0	0	1.28E-11	S	glycine rich nucleic binding domain	-	-	-	G-patch
1226_1	None	0.108	0.057796	0.097549	0.000608898	No hit passing threshold	0	0	No Annotation	No Annotation	No Annotation	No Annotation	No Annotation	No Annotation	No Annotation
1227_1	None	0.108	0.057796	0.097549	0.000608898	No hit passing threshold	0	0	No Annotation	No Annotation	No Annotation	No Annotation	No Annotation	No Annotation	No Annotation
1228_1	None	0.552	0.239958	0.220835	0.029251101	No hit passing threshold	0	0	1.77E-57	J	Responsible for synthesis of pseudouridine from uracil	rluD	5.4.99.23	-	PseudoU_synth_2,S4
1229_1	None	0	0.000475	0.006146	0	No hit passing threshold	0	0	No Annotation	No Annotation	No Annotation	No Annotation	No Annotation	No Annotation	No Annotation
1230_1	None	0	0.000051	0.004088	0	No hit passing threshold	0	0	No Annotation	No Annotation	No Annotation	No Annotation	No Annotation	No Annotation	No Annotation
1231_1	None	0.372	0.03724	0.962894	0.01333924	No hit passing threshold	0	0	No Annotation	No Annotation	No Annotation	No Annotation	No Annotation	No Annotation	No Annotation
1232_1	None	0	0.00051	0.098694	0	No hit passing threshold	0	0	No Annotation	No Annotation	No Annotation	No Annotation	No Annotation	No Annotation	No Annotation
1233_1	None	0.015	0.000027	0.097967	3.97E-08	No hit passing threshold	0	0	No Annotation	No Annotation	No Annotation	No Annotation	No Annotation	No Annotation	No Annotation
1234_1	None	0	0.000011	0.004088	0	No hit passing threshold	0	0	No Annotation	No Annotation	No Annotation	No Annotation	No Annotation	No Annotation	No Annotation
1235_1	None	0.014	0.007712	0.099824	1.08E-05	No hit passing threshold	0	0	No Annotation	No Annotation	No Annotation	No Annotation	No Annotation	No Annotation	No Annotation
1236_1	None	0	0.000001	0.085761	0	No hit passing threshold	0	0	No Annotation	No Annotation	No Annotation	No Annotation	No Annotation	No Annotation	No Annotation
1237_1	None	0.011	0.000001	0.03105	3.42E-10	No hit passing threshold	0	0	No Annotation	No Annotation	No Annotation	No Annotation	No Annotation	No Annotation	No Annotation
1238_1	None	0.002	0.020335	0.098767	4.02E-06	No hit passing threshold	0	0	No Annotation	No Annotation	No Annotation	No Annotation	No Annotation	No Annotation	No Annotation
1239_1	None	0	0.000003	0.004279	0	No hit passing threshold	0	0	No Annotation	No Annotation	No Annotation	No Annotation	No Annotation	No Annotation	No Annotation
1240_1	None	0.003	0.000329	0.014829	1.46E-08	No hit passing threshold	0	0	2.80E-33	OU	histone-lysine N-methyltransferase activity	-	-	-	SET
1241_1	None	0.003	0.000028	0.004093	3.44E-10	No hit passing threshold	0	0	No Annotation	No Annotation	No Annotation	No Annotation	No Annotation	No Annotation	No Annotation
1242_1	None	0.114	0.076626	0.979242	0.008554035	No hit passing threshold	0	0	No Annotation	No Annotation	No Annotation	No Annotation	No Annotation	No Annotation	No Annotation
1243_1	None	0.005	0.000352	0.00413	7.27E-09	No hit passing threshold	0	0	8.49E-30	A	Fibrillarin	-	-	-	Fibrillarin
1244_1	None	0	0.000039	0.019915	0	No hit passing threshold	0	0	No Annotation	No Annotation	No Annotation	No Annotation	No Annotation	No Annotation	No Annotation
1245_1	None	0.002	0.000716	0.004089	5.86E-09	No hit passing threshold	0	0	No Annotation	No Annotation	No Annotation	No Annotation	No Annotation	No Annotation	No Annotation
1246_1	None	0	0.000882	0.004369	0	No hit passing threshold	0	0	1.47E-17	S	Tic22-like family	-	-	-	Tic22
1247_1	None	0	0.000133	0.004098	0	No hit passing threshold	0	0	No Annotation	No Annotation	No Annotation	No Annotation	No Annotation	No Annotation	No Annotation
1248_1	None	0.116	0.020565	0.98394	0.002347228	No hit passing threshold	0	0	No Annotation	No Annotation	No Annotation	No Annotation	No Annotation	No Annotation	No Annotation
1249_1	None	0	0.000209	0.004088	0	No hit passing threshold	0	0	1.49E-14	T	protein serine/threonine kinase activity	-	2.7.11.1	-	Pkinase
1250_1	None	0	0.00044	0.098611	0	No hit passing threshold	0	0	No Annotation	No Annotation	No Annotation	No Annotation	No Annotation	No Annotation	No Annotation
1251_1	None	0.001	0.074704	0.08244	6.16E-06	No hit passing threshold	0	0	No Annotation	No Annotation	No Annotation	No Annotation	No Annotation	No Annotation	No Annotation
1252_1	None	0.02	0.000486	0.962681	9.36E-06	No hit passing threshold	0	0	No Annotation	No Annotation	No Annotation	No Annotation	No Annotation	No Annotation	No Annotation
1253_1	None	0.024	0.028364	0.106513	7.25E-05	No hit passing threshold	0	0	No Annotation	No Annotation	No Annotation	No Annotation	No Annotation	No Annotation	No Annotation
1254_1	None	0.001	0.018449	0.13955	2.57E-06	No hit passing threshold	0	0	0.000553	S	Lipase maturation factor	-	-	-	LMF1
1255_1	None	0.002	0.000009	0.019932	3.59E-10	No hit passing threshold	0	0	No Annotation	No Annotation	No Annotation	No Annotation	No Annotation	No Annotation	No Annotation
1256_1	None	0.001	0.000727	0.081445	5.92E-08	No hit passing threshold	0	0	2.13E-20	L	In addition to polymerase activity, this DNA polymerase exhibits 5'-3' exonuclease activity	polA	2.7.7.7	R00375,R00376,R00377,R00378	5_3_exonuc,5_3_exonuc_N,DNA_pol_A,DNA_pol_A_exo1
1257_1	None	0	0.000001	0.098626	0	No hit passing threshold	0	0	No Annotation	No Annotation	No Annotation	No Annotation	No Annotation	No Annotation	No Annotation
1258_1	None	0.002	0.000581	0.100241	1.16E-07	No hit passing threshold	0	0	No Annotation	No Annotation	No Annotation	No Annotation	No Annotation	No Annotation	No Annotation
1259_1	None	0.018	0.000101	0.098577	1.79E-07	No hit passing threshold	0	0	No Annotation	No Annotation	No Annotation	No Annotation	No Annotation	No Annotation	No Annotation
1260_1	None	0.003	0.000057	0.098564	1.69E-08	No hit passing threshold	0	0	8.94E-34	J	tRNA binding	MSM1	6.1.1.10	R03659,R04773	Anticodon_1,tRNA-synt_1g,tRNA_bind
1261_1	None	0.002	0.027584	0.096489	5.32E-06	No hit passing threshold	0	0	6.27E-21	-	-	-	-	-	PilZ
1262_1	None	0.028	0.000124	0.09859	3.42E-07	No hit passing threshold	0	0	7.10E-58	K	DNA-dependent RNA polymerase catalyzes the transcription of DNA into RNA using the four ribonucleoside triphosphates as substrates	-	2.7.7.6	R00435,R00441,R00442,R00443	RNA_pol_Rpb1_1,RNA_pol_Rpb1_2,RNA_pol_Rpb1_3,RNA_pol_Rpb1_4,RNA_pol_Rpb1_5,RNA_pol_Rpb1_6,RNA_pol_Rpb1_7,RNA_pol_Rpb1_R
1263_1	None	0	0	0.004546	0	No hit passing threshold	0	0	5.76E-22	-	-	-	-	-	-
1264_1	None	0.011	0.000008	0.004101	3.61E-10	No hit passing threshold	0	0	5.47E-30	DT	G-protein beta/gamma-subunit complex binding	-	-	-	G-alpha
1265_1	None	0	0	0.098376	0	No hit passing threshold	0	0	No Annotation	No Annotation	No Annotation	No Annotation	No Annotation	No Annotation	No Annotation
1266_1	None	0.038	0.000764	0.090203	2.62E-06	No hit passing threshold	0	0	2.31E-14	-	-	-	-	-	-
1267_1	None	0.001	0.028052	0.097391	2.73E-06	No hit passing threshold	0	0	4.87E-43	C	Zinc-binding dehydrogenase	-	-	-	ADH_N,ADH_zinc_N_2
1268_1	None	0	0.000007	0.006553	0	No hit passing threshold	0	0	6.67E-18	-	-	-	-	-	Helitron_like_N
1269_1	None	0	0.000013	0.004156	0	No hit passing threshold	0	0	3.80E-08	-	-	-	-	-	-
1270_1	None	0	0	0.098549	0	No hit passing threshold	0	0	No Annotation	No Annotation	No Annotation	No Annotation	No Annotation	No Annotation	No Annotation
1271_1	None	0.051	0.0016	0.104821	8.55E-06	No hit passing threshold	0	0	No Annotation	No Annotation	No Annotation	No Annotation	No Annotation	No Annotation	No Annotation
1272_1	None	0.002	0.000049	0.098771	9.68E-09	No hit passing threshold	0	0	No Annotation	No Annotation	No Annotation	No Annotation	No Annotation	No Annotation	No Annotation
1273_1	None	0	0.004563	0.004158	0	No hit passing threshold	0	0	No Annotation	No Annotation	No Annotation	No Annotation	No Annotation	No Annotation	No Annotation
1274_1	None	0.001	0.000001	0.004088	4.09E-12	No hit passing threshold	0	0	No Annotation	No Annotation	No Annotation	No Annotation	No Annotation	No Annotation	No Annotation
1275_1	None	0.034	0.001192	0.004157	1.68E-07	No hit passing threshold	0	0	No Annotation	No Annotation	No Annotation	No Annotation	No Annotation	No Annotation	No Annotation
1276_1	None	0.099	0.11733	0.967361	0.011236546	No hit passing threshold	0	0	4.38E-05	E	Ribonuclease H protein	-	-	-	Exo_endo_phos_2,RVT_1
1277_1	None	0.141	0.136605	0.984367	0.018960193	No hit passing threshold	0	0	4.26E-05	E	Ribonuclease H protein	-	-	-	Exo_endo_phos_2,RVT_1
1278_1	None	0.042	0.327356	0.984416	0.013534688	No hit passing threshold	0	0	0.000801	A	RNA-binding protein	-	-	-	PWI,RRM_1,zf-CCCH
1279_1	None	0.026	0.112289	0.00437	1.28E-05	No hit passing threshold	0	0	8.34E-05	L	Possible plasma membrane-binding motif in junctophilins, PIP-5-kinases and protein kinases.	RSPH10B	-	-	MORN
1280_1	None	0.012	0.003302	0.005002	1.98E-07	No hit passing threshold	0	0	No Annotation	No Annotation	No Annotation	No Annotation	No Annotation	No Annotation	No Annotation
1281_1	None	0.02	0.043389	0.006064	5.26E-06	No hit passing threshold	0	0	No Annotation	No Annotation	No Annotation	No Annotation	No Annotation	No Annotation	No Annotation
1282_1	None	0.017	0.000124	0.098596	2.08E-07	No hit passing threshold	0	0	1.48E-23	S	transposase or invertase	-	-	-	DUF4351,Transposase_31
1283_1	None	0.161	0.22536	0.984443	0.035718506	No hit passing threshold	0	0	No Annotation	No Annotation	No Annotation	No Annotation	No Annotation	No Annotation	No Annotation
1284_1	None	0.161	0.22536	0.984443	0.035718506	No hit passing threshold	0	0	No Annotation	No Annotation	No Annotation	No Annotation	No Annotation	No Annotation	No Annotation
1285_1	None	0.069	0.106842	0.00409	3.02E-05	No hit passing threshold	0	0	No Annotation	No Annotation	No Annotation	No Annotation	No Annotation	No Annotation	No Annotation
1286_1	None	0.345	0.605468	0.989437	0.206679992	No hit passing threshold	0	0	2.26E-05	-	-	-	-	-	-
1287_1	None	0	0.004058	0.004192	0	No hit passing threshold	0	0	1.87E-32	C	TIGRFAM Carbon-monoxide dehydrogenase, catalytic subunit	-	1.2.7.4	R07157,R08034	Prismane
1288_1	None	0.004	0.000033	0.098568	1.30E-08	No hit passing threshold	0	0	No Annotation	No Annotation	No Annotation	No Annotation	No Annotation	No Annotation	No Annotation
1289_1	None	0.021	0.014501	0.004157	1.27E-06	No hit passing threshold	0	0	1.99E-30	U	Endoplasmic Reticulum-Golgi Intermediate Compartment (ERGIC)	-	-	-	COPIIcoated_ERV,ERGIC_N,Thioredoxin
1290_1	None	0.13	0.161455	0.005926	0.000124382	No hit passing threshold	0	0	No Annotation	No Annotation	No Annotation	No Annotation	No Annotation	No Annotation	No Annotation
1291_1	None	0.004	0.001151	0.004088	1.88E-08	No hit passing threshold	0	0	1.09E-06	JK	Component of the eukaryotic translation initiation factor 3 (eIF-3) complex, which is involved in protein synthesis of a specialized repertoire of mRNAs and, together with other initiation factors, stimulates binding of mRNA and methionyl-tRNAi to the 40S ribosome. The eIF-3 complex specifically targets and initiates translation of a subset of mRNAs involved in cell proliferation	-	-	-	Paf67
1292_1	None	0.004	0.001151	0.004088	1.88E-08	No hit passing threshold	0	0	1.09E-06	JK	Component of the eukaryotic translation initiation factor 3 (eIF-3) complex, which is involved in protein synthesis of a specialized repertoire of mRNAs and, together with other initiation factors, stimulates binding of mRNA and methionyl-tRNAi to the 40S ribosome. The eIF-3 complex specifically targets and initiates translation of a subset of mRNAs involved in cell proliferation	-	-	-	Paf67
1293_1	None	0	0.00006	0.098671	0	No hit passing threshold	0	0	4.47E-66	BK	silent information regulator protein	-	2.4.2.31	-	SIR2
1294_1	None	0.001	0.000355	0.097884	3.47E-08	No hit passing threshold	0	0	4.46E-21	L	negative regulation of peptidyl-cysteine S-nitrosylation	-	-	-	TLD
1295_1	None	0.001	0.000355	0.097884	3.47E-08	No hit passing threshold	0	0	4.46E-21	L	negative regulation of peptidyl-cysteine S-nitrosylation	-	-	-	TLD
1296_1	None	0	0.000003	0.331881	0	No hit passing threshold	0	0	No Annotation	No Annotation	No Annotation	No Annotation	No Annotation	No Annotation	No Annotation
1297_1	None	0.001	0.000137	0.004088	5.60E-10	No hit passing threshold	0	0	2.76E-21	I	AMP-binding enzyme	-	6.2.1.3	R01280	AMP-binding
1298_1	None	0.002	0.019484	0.126273	4.92E-06	No hit passing threshold	0	0	No Annotation	No Annotation	No Annotation	No Annotation	No Annotation	No Annotation	No Annotation
1299_1	None	0.03	0.001564	0.098574	4.63E-06	No hit passing threshold	0	0	No Annotation	No Annotation	No Annotation	No Annotation	No Annotation	No Annotation	No Annotation
1300_1	None	0.001	0.000201	0.087877	1.77E-08	No hit passing threshold	0	0	No Annotation	No Annotation	No Annotation	No Annotation	No Annotation	No Annotation	No Annotation
1301_1	None	0.002	0.000837	0.006065	1.02E-08	No hit passing threshold	0	0	3.12E-21	-	-	-	-	-	2Fe-2S_thioredx
1302_1	None	0	0.00001	0.098573	0	No hit passing threshold	0	0	1.15E-36	O	PPPDE putative peptidase domain	-	-	-	Peptidase_C97,Thioredoxin
1303_1	None	0	0.000028	0.004233	0	No hit passing threshold	0	0	3.89E-24	S	Bacterial protein of unknown function (DUF839)	-	-	-	DUF839
1304_1	None	0	0.000011	0.004088	0	No hit passing threshold	0	0	No Annotation	No Annotation	No Annotation	No Annotation	No Annotation	No Annotation	No Annotation
1305_1	None	0.002	0.000248	0.010821	5.37E-09	No hit passing threshold	0	0	7.98E-05	U	Clathrin is the major protein of the polyhedral coat of coated pits and vesicles	-	-	-	Clathrin_lg_ch
1306_1	None	0.086	0.002033	0.086351	1.51E-05	No hit passing threshold	0	0	2.78E-28	E	PFAM Prephenate dehydrogenase	tyrA	1.3.1.12	R01728	ACT,PDH
1307_1	None	0.018	0.000075	0.047896	6.47E-08	No hit passing threshold	0	0	No Annotation	No Annotation	No Annotation	No Annotation	No Annotation	No Annotation	No Annotation
1308_1	None	0	0.000191	0.004115	0	No hit passing threshold	0	0	7.76E-43	S	SOUL heme-binding protein	-	-	-	SOUL
1309_1	None	0.01	0.019502	0.004194	8.18E-07	No hit passing threshold	0	0	No Annotation	No Annotation	No Annotation	No Annotation	No Annotation	No Annotation	No Annotation
1310_1	None	0.002	0.000086	0.004088	7.03E-10	No hit passing threshold	0	0	No Annotation	No Annotation	No Annotation	No Annotation	No Annotation	No Annotation	No Annotation
1311_1	None	0.006	0.000013	0.004663	3.64E-10	No hit passing threshold	0	0	No Annotation	No Annotation	No Annotation	No Annotation	No Annotation	No Annotation	No Annotation
1312_1	None	0	0.000012	0.098189	0	No hit passing threshold	0	0	No Annotation	No Annotation	No Annotation	No Annotation	No Annotation	No Annotation	No Annotation
1313_1	None	0.001	0.000286	0.006064	1.73E-09	No hit passing threshold	0	0	No Annotation	No Annotation	No Annotation	No Annotation	No Annotation	No Annotation	No Annotation
1314_1	None	0	0.000402	0.09013	0	No hit passing threshold	0	0	No Annotation	No Annotation	No Annotation	No Annotation	No Annotation	No Annotation	No Annotation
1315_1	None	0.025	0.027731	0.006071	4.21E-06	No hit passing threshold	0	0	No Annotation	No Annotation	No Annotation	No Annotation	No Annotation	No Annotation	No Annotation
1316_1	None	0.003	0.000191	0.098256	5.63E-08	No hit passing threshold	0	0	No Annotation	No Annotation	No Annotation	No Annotation	No Annotation	No Annotation	No Annotation
1317_1	None	0	0.000005	0.098138	0	No hit passing threshold	0	0	3.99E-36	C	Belongs to the complex I 75 kDa subunit family	-	1.6.5.3,1.6.99.3	R11945	Fer2_4,Molybdopterin,NADH-G_4Fe-4S_3,NADH_dhqG_C
1318_1	None	0.001	0.000064	0.098627	6.31E-09	No hit passing threshold	0	0	No Annotation	No Annotation	No Annotation	No Annotation	No Annotation	No Annotation	No Annotation
1319_1	None	0.006	0.001687	0.984543	9.97E-06	No hit passing threshold	0	0	No Annotation	No Annotation	No Annotation	No Annotation	No Annotation	No Annotation	No Annotation
1320_1	None	0.006	0.001687	0.984543	9.97E-06	No hit passing threshold	0	0	No Annotation	No Annotation	No Annotation	No Annotation	No Annotation	No Annotation	No Annotation
1321_1	None	0.008	0.000939	0.004122	3.10E-08	No hit passing threshold	0	0	No Annotation	No Annotation	No Annotation	No Annotation	No Annotation	No Annotation	No Annotation
1322_1	None	0	0.000002	0.004089	0	No hit passing threshold	0	0	No Annotation	No Annotation	No Annotation	No Annotation	No Annotation	No Annotation	No Annotation
1323_1	None	0.089	0.065907	0.007763	4.55E-05	No hit passing threshold	0	0	3.83E-07	K	Transcription factor S-II (TFIIS), central domain	-	-	-	TFIIS_M
1324_1	None	0	0.000509	0.004089	0	No hit passing threshold	0	0	No Annotation	No Annotation	No Annotation	No Annotation	No Annotation	No Annotation	No Annotation
1325_1	None	0.008	0.032143	0.00761	1.96E-06	No hit passing threshold	0	0	1.29E-111	P	sulfite reductase (ferredoxin) activity	-	1.16.1.5,1.2.1.51	R00107	EKR,FAD_binding_1,Fer4,Fer4_16,Fer4_7,Flavodoxin_1,NAD_binding_1,PFOR_II,POR,POR_N,TPP_enzyme_C
1326_1	None	0.001	0.000011	0.060897	6.70E-10	No hit passing threshold	0	0	3.21E-20	-	-	-	-	-	-
1327_1	None	0	0.000021	0.00409	0	No hit passing threshold	0	0	No Annotation	No Annotation	No Annotation	No Annotation	No Annotation	No Annotation	No Annotation
1328_1	None	0	0.000013	0.008576	0	No hit passing threshold	0	0	No Annotation	No Annotation	No Annotation	No Annotation	No Annotation	No Annotation	No Annotation
1329_1	None	0.003	0.00003	0.004131	3.72E-10	No hit passing threshold	0	0	1.16E-37	B	WD repeat-containing protein	WDR16	-	-	WD40
1330_1	None	0	0.000038	0.097096	0	No hit passing threshold	0	0	No Annotation	No Annotation	No Annotation	No Annotation	No Annotation	No Annotation	No Annotation
1331_1	None	0.002	0.004169	0.006088	5.08E-08	No hit passing threshold	0	0	2.41E-28	L	AAA domain	-	-	-	AAA_11,AAA_12
1332_1	None	0.005	0.000126	0.004091	2.58E-09	No hit passing threshold	0	0	No Annotation	No Annotation	No Annotation	No Annotation	No Annotation	No Annotation	No Annotation
1333_1	None	0	0.000144	0.076835	0	No hit passing threshold	0	0	9.50E-17	DT	G protein alpha subunit	GPA1	-	-	G-alpha
1334_1	None	0	0.004094	0.004153	0	No hit passing threshold	0	0	1.84E-26	S	SprA protein	sprA	-	-	SprA_N
1335_1	None	0.002	0.000438	0.095693	8.38E-08	No hit passing threshold	0	0	No Annotation	No Annotation	No Annotation	No Annotation	No Annotation	No Annotation	No Annotation
1336_1	None	0.004	0.000029	0.004125	4.79E-10	No hit passing threshold	0	0	No Annotation	No Annotation	No Annotation	No Annotation	No Annotation	No Annotation	No Annotation
1337_1	None	0.006	0.000253	0.004089	6.21E-09	No hit passing threshold	0	0	6.60E-28	O	ATP-dependent serine protease that mediates the selective degradation of mutant and abnormal proteins as well as certain short-lived regulatory proteins. Required for cellular homeostasis and for survival from DNA damage and developmental changes induced by stress. Degrades polypeptides processively to yield small peptide fragments that are 5 to 10 amino acids long. Binds to DNA in a double-stran…	lon	3.4.21.53	-	AAA,LON_substr_bdg,Lon_C
1338_1	None	0.001	0.000233	0.004088	9.53E-10	No hit passing threshold	0	0	No Annotation	No Annotation	No Annotation	No Annotation	No Annotation	No Annotation	No Annotation
1339_1	None	0	0.000174	0.004088	0	No hit passing threshold	0	0	No Annotation	No Annotation	No Annotation	No Annotation	No Annotation	No Annotation	No Annotation
1340_1	None	0	0.000544	0.004089	0	No hit passing threshold	0	0	No Annotation	No Annotation	No Annotation	No Annotation	No Annotation	No Annotation	No Annotation
1341_1	None	0.001	0.00008	0.004089	3.27E-10	No hit passing threshold	0	0	No Annotation	No Annotation	No Annotation	No Annotation	No Annotation	No Annotation	No Annotation
1342_1	None	0.166	0.000556	0.098467	9.09E-06	No hit passing threshold	0	0	No Annotation	No Annotation	No Annotation	No Annotation	No Annotation	No Annotation	No Annotation
1343_1	None	0.017	0.000168	0.004143	1.18E-08	No hit passing threshold	0	0	No Annotation	No Annotation	No Annotation	No Annotation	No Annotation	No Annotation	No Annotation
1344_1	None	0.001	0.000001	0.00428	4.28E-12	No hit passing threshold	0	0	No Annotation	No Annotation	No Annotation	No Annotation	No Annotation	No Annotation	No Annotation
1345_1	None	0.001	0.000029	0.094441	2.74E-09	No hit passing threshold	0	0	No Annotation	No Annotation	No Annotation	No Annotation	No Annotation	No Annotation	No Annotation
1346_1	None	0.001	0.00098	0.004092	4.01E-09	No hit passing threshold	0	0	2.94E-78	Q	RuBisCO catalyzes two reactions the carboxylation of D- ribulose 1,5-bisphosphate, the primary event in carbon dioxide fixation, as well as the oxidative fragmentation of the pentose substrate in the photorespiration process. Both reactions occur simultaneously and in competition at the same active site	rbcL	4.1.1.39	R00024,R03140	RuBisCO_large,RuBisCO_large_N
1347_1	None	0.03	0.251973	0.099521	0.000752298	No hit passing threshold	0	0	4.80E-29	L	mismatch repair	RAD4	-	-	BHD_1,BHD_2,BHD_3,Rad4,Transglut_core
1348_1	None	0.269	0.525861	0.989269	0.139938638	No hit passing threshold	0	0	2.90E-06	O	Belongs to the peptidase C19 family	-	3.4.19.12	-	UCH
1349_1	None	0.002	0.000106	0.004356	9.23E-10	No hit passing threshold	0	0	No Annotation	No Annotation	No Annotation	No Annotation	No Annotation	No Annotation	No Annotation
1350_1	None	0.005	0.001644	0.097749	8.03E-07	No hit passing threshold	0	0	3.05E-12	-	-	-	-	-	-
1351_1	None	0	0.000007	0.098768	0	No hit passing threshold	0	0	3.24E-14	-	-	-	-	-	-
1352_1	None	0	0.000047	0.096379	0	No hit passing threshold	0	0	3.47E-13	S	structural constituent of cell wall	-	-	-	Fasciclin,HTH_psq,TSP_1,VWA
1353_1	None	0	0.000001	0.00578	0	No hit passing threshold	0	0	No Annotation	No Annotation	No Annotation	No Annotation	No Annotation	No Annotation	No Annotation
1354_1	None	0.345	0.112875	0.022758	0.000886239	No hit passing threshold	0	0	1.62E-16	O	Phytanoyl-CoA dioxygenase (PhyH)	-	-	-	PhyH
1355_1	None	0.001	0.024435	0.135992	3.32E-06	No hit passing threshold	0	0	1.02E-16	O	Phytanoyl-CoA dioxygenase (PhyH)	-	-	-	PhyH
1356_1	None	0	0.000125	0.004093	0	No hit passing threshold	0	0	No Annotation	No Annotation	No Annotation	No Annotation	No Annotation	No Annotation	No Annotation
1357_1	None	0.004	0.000019	0.104723	7.96E-09	No hit passing threshold	0	0	No Annotation	No Annotation	No Annotation	No Annotation	No Annotation	No Annotation	No Annotation
1358_1	None	0	0.000015	0.006243	0	thioredoxin	40.2	64	2.13E-31	O	Belongs to the thioredoxin family	trxA	-	-	Thioredoxin
1359_1	None	0.002	0.000045	0.098551	8.87E-09	No hit passing threshold	0	0	3.46E-28	-	-	-	-	-	-
1360_1	None	0.001	0.000096	0.098731	9.48E-09	No hit passing threshold	0	0	No Annotation	No Annotation	No Annotation	No Annotation	No Annotation	No Annotation	No Annotation
1361_1	None	0	0.000009	0.098561	0	No hit passing threshold	0	0	No Annotation	No Annotation	No Annotation	No Annotation	No Annotation	No Annotation	No Annotation
1362_1	None	0.004	0.000016	0.033181	2.12E-09	No hit passing threshold	0	0	3.53E-69	E	Glutamate/Leucine/Phenylalanine/Valine dehydrogenase	-	1.4.1.2	R00243	ELFV_dehydrog
1363_1	None	0.605	0.187221	0.985663	0.111644772	No hit passing threshold	0	0	No Annotation	No Annotation	No Annotation	No Annotation	No Annotation	No Annotation	No Annotation
1364_1	None	0.003	0.002426	0.032149	2.34E-07	No hit passing threshold	0	0	No Annotation	No Annotation	No Annotation	No Annotation	No Annotation	No Annotation	No Annotation
1365_1	None	0.002	0.037429	0.144622	1.08E-05	No hit passing threshold	0	0	No Annotation	No Annotation	No Annotation	No Annotation	No Annotation	No Annotation	No Annotation
1366_1	None	0.007	0.003988	0.097311	2.72E-06	No hit passing threshold	0	0	6.41E-55	E	Homoserine dehydrogenase, NAD binding domain	-	-	-	Homoserine_dh,NAD_binding_3
1367_1	None	0.004	0.000002	0.004172	3.34E-11	No hit passing threshold	0	0	3.26E-69	P	Bifunctional enzyme with both catalase and broad- spectrum peroxidase activity	katG	1.11.1.21	R00602,R00698,R02596,R02670,R03919,R04007,R07443,R11906	peroxidase
1368_1	None	0.001	0.000117	0.004175	4.88E-10	No hit passing threshold	0	0	No Annotation	No Annotation	No Annotation	No Annotation	No Annotation	No Annotation	No Annotation
1369_1	None	0.01	0.000279	0.004089	1.14E-08	No hit passing threshold	0	0	3.33E-11	AO	E3 ubiquitin-protein ligase RNF123	RNF123	2.3.2.27	-	SPRY,zf-C3HC4_3
1370_1	None	0	0	0.09851	0	No hit passing threshold	0	0	No Annotation	No Annotation	No Annotation	No Annotation	No Annotation	No Annotation	No Annotation
1371_1	None	0.001	0.000116	0.004088	4.74E-10	No hit passing threshold	0	0	No Annotation	No Annotation	No Annotation	No Annotation	No Annotation	No Annotation	No Annotation
1372_1	None	0.138	0.017813	0.098561	0.000242282	No hit passing threshold	0	0	1.50E-29	Q	AAA domain, putative AbiEii toxin, Type IV TA system	-	-	-	AAA_21,ABC2_membrane_3,ABC_tran
1373_1	None	0.084	0.120609	0.00449	4.55E-05	No hit passing threshold	0	0	1.51E-89	U	bacteriocin transport	exbB	-	-	MotA_ExbB
1374_1	None	0	0.000002	0.004094	0	No hit passing threshold	0	0	No Annotation	No Annotation	No Annotation	No Annotation	No Annotation	No Annotation	No Annotation
1375_1	None	0	0.001733	0.006064	0	No hit passing threshold	0	0	No Annotation	No Annotation	No Annotation	No Annotation	No Annotation	No Annotation	No Annotation
1376_1	None	0.03	0.007111	0.052732	1.12E-05	No hit passing threshold	0	0	4.32E-50	J	RNB	-	-	-	RNB
1377_1	None	0.085	0.007275	0.098456	6.09E-05	O48598_Aspartate	56.1	99.24242424	2.60E-86	E	Aminotransferase class I and II	-	2.6.1.1	R00355,R00694,R00734,R00896,R02433,R02619,R05052	Aminotran_1_2
1378_1	None	0	0.000025	0.088509	0	No hit passing threshold	0	0	5.38E-32	S	Uncharacterized protein family UPF0016	-	-	-	UPF0016
1379_1	None	0	0.000005	0.055891	0	No hit passing threshold	0	0	5.19E-32	S	Uncharacterized protein family UPF0016	-	-	-	UPF0016
1380_1	None	0	0.000031	0.004089	0	No hit passing threshold	0	0	2.30E-29	T	hippo signaling	STK4	-	-	Mst1_SARAH,Pkinase
1381_1	None	0.005	0.00028	0.099423	1.39E-07	No hit passing threshold	0	0	No Annotation	No Annotation	No Annotation	No Annotation	No Annotation	No Annotation	No Annotation
1382_1	None	0.006	0.007553	0.099959	4.53E-06	No hit passing threshold	0	0	4.90E-10	T	protein serine/threonine kinase activity	-	2.7.11.1	-	Pkinase
1383_1	None	0.015	0.002541	0.381619	1.45E-05	No hit passing threshold	0	0	No Annotation	No Annotation	No Annotation	No Annotation	No Annotation	No Annotation	No Annotation
1384_1	None	0.015	0.002541	0.381619	1.45E-05	No hit passing threshold	0	0	No Annotation	No Annotation	No Annotation	No Annotation	No Annotation	No Annotation	No Annotation
1385_1	None	0	0.000018	0.092906	0	No hit passing threshold	0	0	1.36E-103	S	Glutamate carboxypeptidase II	-	-	-	PA,Peptidase_M28
1386_1	None	0.017	0.000047	0.005978	4.78E-09	No hit passing threshold	0	0	No Annotation	No Annotation	No Annotation	No Annotation	No Annotation	No Annotation	No Annotation
1387_1	None	0	0.000219	0.004133	0	No hit passing threshold	0	0	No Annotation	No Annotation	No Annotation	No Annotation	No Annotation	No Annotation	No Annotation
1388_1	None	0	0.000031	0.091113	0	No hit passing threshold	0	0	0.000131	-	-	-	-	-	-
1389_1	None	0.005	0.000046	0.09564	2.20E-08	No hit passing threshold	0	0	No Annotation	No Annotation	No Annotation	No Annotation	No Annotation	No Annotation	No Annotation
1390_1	None	0.001	0.000007	0.098573	6.90E-10	No hit passing threshold	0	0	No Annotation	No Annotation	No Annotation	No Annotation	No Annotation	No Annotation	No Annotation
1391_1	None	0	0.000009	0.004243	0	No hit passing threshold	0	0	4.92E-39	S	Domain of unknown function (DUF4336)	-	-	-	DUF4336
1392_1	None	0	0.002148	0.053966	0	No hit passing threshold	0	0	3.23E-31	E	Amino acid amide ABC transporter substrate-binding protein, HAAT family	-	-	-	Peripla_BP_6
1393_1	None	0.035	0.000007	0.005083	1.25E-09	No hit passing threshold	0	0	No Annotation	No Annotation	No Annotation	No Annotation	No Annotation	No Annotation	No Annotation
1394_1	None	0.019	0.000646	0.004736	5.81E-08	No hit passing threshold	0	0	7.16E-12	V	G-protein beta/gamma-subunit complex binding	-	-	-	-
1395_1	None	0.037	0.000131	0.099343	4.82E-07	No hit passing threshold	0	0	1.25E-46	J	structural constituent of ribosome	RPS20	-	-	Ribosomal_S10
1396_1	None	0.025	0.000011	0.984389	2.71E-07	No hit passing threshold	0	0	No Annotation	No Annotation	No Annotation	No Annotation	No Annotation	No Annotation	No Annotation
1397_1	None	0.001	0.000045	0.031836	1.43E-09	No hit passing threshold	0	0	No Annotation	No Annotation	No Annotation	No Annotation	No Annotation	No Annotation	No Annotation
1398_1	None	0.038	0.000489	0.004564	8.48E-08	No hit passing threshold	0	0	8.92E-19	-	-	-	-	-	-
1399_1	None	0.05	0.006951	0.120327	4.18E-05	No hit passing threshold	0	0	No Annotation	No Annotation	No Annotation	No Annotation	No Annotation	No Annotation	No Annotation
1400_1	None	0.506	0.559819	0.19406	0.054971068	No hit passing threshold	0	0	7.56E-05	S	Protein of unknown function (DUF2870)	-	-	-	DUF2870
1401_1	None	0.002	0.000073	0.053076	7.75E-09	No hit passing threshold	0	0	No Annotation	No Annotation	No Annotation	No Annotation	No Annotation	No Annotation	No Annotation
1402_1	None	0	0.000002	0.09855	0	No hit passing threshold	0	0	No Annotation	No Annotation	No Annotation	No Annotation	No Annotation	No Annotation	No Annotation
1403_1	None	0.001	0.000006	0.006064	3.64E-11	No hit passing threshold	0	0	5.59E-05	S	PEP-CTERM motif	-	-	-	DUF4114,VPEP
1404_1	None	0.016	0.002138	0.118734	4.06E-06	No hit passing threshold	0	0	5.16E-11	J	translation initiation factor activity	EIF5	-	-	W2,eIF-5_eIF-2B
1405_1	None	0.027	0.000875	0.098639	2.33E-06	No hit passing threshold	0	0	2.02E-29	G	cyclin-dependent protein serine/threonine kinase activity	-	-	-	Cyclin_N,Pkinase
1406_1	None	0.006	0.00357	0.092877	1.99E-06	No hit passing threshold	0	0	7.35E-33	L	Rapamycin binding domain	-	2.7.11.1	-	DUF3385,FAT,FATC,FRB_dom,PI3_PI4_kinase
1407_1	None	0	0.000007	0.089633	0	No hit passing threshold	0	0	No Annotation	No Annotation	No Annotation	No Annotation	No Annotation	No Annotation	No Annotation
1408_1	None	0.004	0.000777	0.005355	1.66E-08	No hit passing threshold	0	0	No Annotation	No Annotation	No Annotation	No Annotation	No Annotation	No Annotation	No Annotation
1409_1	None	0.554	0.526211	0.984425	0.286980456	No hit passing threshold	0	0	3.96E-22	DZ	SDA1 domain protein	SDA1	-	-	NUC130_3NT,SDA1
1410_1	None	0	0.00025	0.004103	0	No hit passing threshold	0	0	2.05E-19	H	Molybdenum cofactor synthesis domain	moeA	2.10.1.1	R09735	MoCF_biosynth,MoeA_C,MoeA_N
1411_1	None	0.003	0.000002	0.245702	1.47E-09	No hit passing threshold	0	0	No Annotation	No Annotation	No Annotation	No Annotation	No Annotation	No Annotation	No Annotation
1412_1	None	0	0.000003	0.019506	0	No hit passing threshold	0	0	7.59E-29	A	Helicase conserved C-terminal domain	-	-	-	Helicase_C
1413_1	None	0.145	0.097654	0.014997	0.000212355	No hit passing threshold	0	0	No Annotation	No Annotation	No Annotation	No Annotation	No Annotation	No Annotation	No Annotation
1414_1	None	0.161	0.00747	0.010514	1.26E-05	No hit passing threshold	0	0	1.45E-12	Z	Dynein heavy chain, N-terminal region 1	-	-	-	AAA_5,AAA_6,AAA_7,AAA_8,AAA_9,DHC_N1,DHC_N2,Dynein_heavy,MT
1415_1	None	0	0	0.004107	0	No hit passing threshold	0	0	No Annotation	No Annotation	No Annotation	No Annotation	No Annotation	No Annotation	No Annotation
1416_1	None	0	0	0.004436	0	No hit passing threshold	0	0	No Annotation	No Annotation	No Annotation	No Annotation	No Annotation	No Annotation	No Annotation
1417_1	None	0.006	0.07398	0.006064	2.69E-06	No hit passing threshold	0	0	No Annotation	No Annotation	No Annotation	No Annotation	No Annotation	No Annotation	No Annotation
1418_1	None	0.025	0.121553	0.696615	0.002116891	No hit passing threshold	0	0	5.20E-39	L	base-excision repair, AP site formation via deaminated base removal	UNG1	2.1.3.15,3.2.2.27,6.3.4.14,6.4.1.2	R00742	UDG
1419_1	None	0.056	0.004843	0.099606	2.70E-05	No hit passing threshold	0	0	6.22E-55	A	WD domain, G-beta repeat	-	-	-	WD40
1420_1	None	0.058	0.005091	0.099606	2.94E-05	No hit passing threshold	0	0	5.98E-55	A	WD domain, G-beta repeat	-	-	-	WD40
1421_1	None	0.001	0.000045	0.004097	1.84E-10	No hit passing threshold	0	0	1.53E-06	K	bromo domain	-	-	-	Bromodomain
1422_1	None	0.001	0.000189	0.007251	1.37E-09	No hit passing threshold	0	0	No Annotation	No Annotation	No Annotation	No Annotation	No Annotation	No Annotation	No Annotation
1423_1	None	0.004	0.000051	0.098287	2.01E-08	No hit passing threshold	0	0	No Annotation	No Annotation	No Annotation	No Annotation	No Annotation	No Annotation	No Annotation
1424_1	None	0	0.01301	0.006282	0	No hit passing threshold	0	0	No Annotation	No Annotation	No Annotation	No Annotation	No Annotation	No Annotation	No Annotation
1425_1	None	0	0.01301	0.006282	0	No hit passing threshold	0	0	No Annotation	No Annotation	No Annotation	No Annotation	No Annotation	No Annotation	No Annotation
1426_1	None	0.001	0.00003	0.099744	2.99E-09	No hit passing threshold	0	0	No Annotation	No Annotation	No Annotation	No Annotation	No Annotation	No Annotation	No Annotation
1427_1	None	0.002	0.000613	0.009781	1.20E-08	No hit passing threshold	0	0	1.01E-17	C	Mo-co oxidoreductase dimerisation domain	SUOX	1.8.3.1	R00533	Cyt-b5,Mo-co_dimer,Oxidored_molyb
1428_1	None	0	0.000006	0.004088	0	No hit passing threshold	0	0	6.00E-08	T	It is involved in the biological process described with protein phosphorylation	ULK2	2.7.11.1	-	DUF3543,Pkinase
1429_1	None	0.625	0.026558	0.984431	0.016340324	No hit passing threshold	0	0	2.08E-37	J	Ribosomal protein L26	rpl26l1	-	-	KOW,Ribosomal_L26
1430_1	None	0.234	0.677305	0.093347	0.014794507	No hit passing threshold	0	0	No Annotation	No Annotation	No Annotation	No Annotation	No Annotation	No Annotation	No Annotation
1431_1	None	0.01	0.000489	0.006055	2.96E-08	No hit passing threshold	0	0	No Annotation	No Annotation	No Annotation	No Annotation	No Annotation	No Annotation	No Annotation
1432_1	None	0.003	0.000018	0.004089	2.21E-10	No hit passing threshold	0	0	No Annotation	No Annotation	No Annotation	No Annotation	No Annotation	No Annotation	No Annotation
1433_1	None	0.002	0	0.004089	0	No hit passing threshold	0	0	7.37E-16	-	-	-	-	-	DERM,EGF_CA
1434_1	None	0.002	0	0.004089	0	No hit passing threshold	0	0	7.37E-16	-	-	-	-	-	DERM,EGF_CA
1435_1	None	0.308	0.021106	0.095037	0.000617802	No hit passing threshold	0	0	No Annotation	No Annotation	No Annotation	No Annotation	No Annotation	No Annotation	No Annotation
1436_1	None	0.021	0.387281	0.976877	0.007944844	No hit passing threshold	0	0	No Annotation	No Annotation	No Annotation	No Annotation	No Annotation	No Annotation	No Annotation
1437_1	None	0.001	0.000204	0.006082	1.24E-09	No hit passing threshold	0	0	1.03E-57	M	Domain of Unknown Function (DUF748)	-	-	-	DUF748
1438_1	None	0	0	0.098648	0	No hit passing threshold	0	0	No Annotation	No Annotation	No Annotation	No Annotation	No Annotation	No Annotation	No Annotation
1439_1	None	0.001	0.000003	0.004307	1.29E-11	No hit passing threshold	0	0	1.43E-52	L	DNA primase catalytic core, N-terminal domain	-	-	-	Toprim_2,Toprim_N,zf-CHC2
1440_1	None	0	0.000118	0.004284	0	No hit passing threshold	0	0	2.87E-24	T	Adenylyl cyclase class-3 4 guanylyl cyclase	-	4.6.1.1	R00089,R00434	CHASE2,Guanylate_cyc
1441_1	None	0.003	0.002096	0.955445	6.01E-06	No hit passing threshold	0	0	No Annotation	No Annotation	No Annotation	No Annotation	No Annotation	No Annotation	No Annotation
1442_1	None	0.136	0.167417	0.127474	0.002902419	No hit passing threshold	0	0	4.52E-08	P	PFAM NMT1 THI5 like	-	-	-	NMT1
1443_1	None	0.001	0.000022	0.076666	1.69E-09	No hit passing threshold	0	0	9.26E-27	S	quercetin 2,3-dioxygenase activity	-	-	-	Pirin,Pirin_C
1444_1	None	0	0.000001	0.004127	0	No hit passing threshold	0	0	7.49E-17	L	Reverse transcriptase (RNA-dependent DNA polymerase)	-	-	-	-
1445_1	None	0.001	0.000009	0.09427	8.48E-10	No hit passing threshold	0	0	No Annotation	No Annotation	No Annotation	No Annotation	No Annotation	No Annotation	No Annotation
1446_1	None	0.002	0.000045	0.004088	3.68E-10	No hit passing threshold	0	0	4.96E-05	S	Putative Phosphatase	-	3.1.3.74	R00173,R01911,R02494	Put_Phosphatase
1447_1	None	0.19	0.019136	0.097827	0.000355683	No hit passing threshold	0	0	4.06E-100	E	Hydantoinase/oxoprolinase N-terminal region	-	3.5.2.9	R00251	Hydant_A_N,Hydantoinase_A,Hydantoinase_B
1448_1	None	0.001	0.000003	0.096421	2.89E-10	No hit passing threshold	0	0	No Annotation	No Annotation	No Annotation	No Annotation	No Annotation	No Annotation	No Annotation
1449_1	None	0.062	0.000067	0.004194	1.74E-08	No hit passing threshold	0	0	No Annotation	No Annotation	No Annotation	No Annotation	No Annotation	No Annotation	No Annotation
1450_1	None	0	0.000003	0.004088	0	No hit passing threshold	0	0	1.12E-18	L	guanyl-nucleotide exchange factor activity	-	-	-	-
1451_1	None	0.016	0	0.015131	0	No hit passing threshold	0	0	3.06E-08	A	regulation of alternative mRNA splicing, via spliceosome	RBM8A	-	-	RRM_1
1452_1	None	0.001	0.000764	0.098542	7.53E-08	No hit passing threshold	0	0	1.04E-38	O	ATP-grasp domain	-	-	-	ATP-grasp_4
1453_1	None	0.001	0.000063	0.097137	6.12E-09	No hit passing threshold	0	0	No Annotation	No Annotation	No Annotation	No Annotation	No Annotation	No Annotation	No Annotation
1454_1	None	0.004	0.000082	0.069798	2.29E-08	No hit passing threshold	0	0	No Annotation	No Annotation	No Annotation	No Annotation	No Annotation	No Annotation	No Annotation
1455_1	None	0.085	0.078142	0.108838	0.00072291	No hit passing threshold	0	0	No Annotation	No Annotation	No Annotation	No Annotation	No Annotation	No Annotation	No Annotation
1456_1	None	0.003	0.000009	0.045129	1.22E-09	No hit passing threshold	0	0	1.30E-10	S	Alpha-1,3-mannosyl-glycoprotein beta-1, 2-n-acetylglucosaminyltransferase. Source PGD	-	-	-	SAS-6_N
1457_1	None	0.096	0.000212	0.033046	6.73E-07	No hit passing threshold	0	0	0.000506	T	CASK interacting protein	CASKIN2	-	-	Ank_2,Ank_4,Ank_5,Caskin-Pro-rich,Caskin-tail,Caskin1-CID,SAM_1,SH3_2
1458_1	None	0.027	0.020199	0.007543	4.11E-06	No hit passing threshold	0	0	3.01E-65	S	Glyoxalase-like domain	-	-	-	Glyoxalase
1459_1	None	0.006	0.000552	0.079293	2.63E-07	No hit passing threshold	0	0	No Annotation	No Annotation	No Annotation	No Annotation	No Annotation	No Annotation	No Annotation
1460_1	None	0.004	0.000532	0.028542	6.07E-08	No hit passing threshold	0	0	No Annotation	No Annotation	No Annotation	No Annotation	No Annotation	No Annotation	No Annotation
1461_1	None	0.013	0.000972	0.004106	5.19E-08	No hit passing threshold	0	0	4.17E-101	Z	dynein light chain binding	ODA-DHCA	-	-	AAA_5,AAA_6,AAA_7,AAA_8,AAA_9,DHC_N2,Dynein_heavy,Filamin,Kelch_4,Kelch_5,MT,TIG
1462_1	None	0.001	0.000011	0.006065	6.67E-11	No hit passing threshold	0	0	1.38E-15	C	PFAM blue (type 1) copper domain protein	-	-	-	CarboxypepD_reg
1463_1	None	0.001	0.000351	0.004203	1.48E-09	No hit passing threshold	0	0	No Annotation	No Annotation	No Annotation	No Annotation	No Annotation	No Annotation	No Annotation
1464_1	None	0	0.000001	0.061263	0	No hit passing threshold	0	0	No Annotation	No Annotation	No Annotation	No Annotation	No Annotation	No Annotation	No Annotation
1465_1	None	0.002	0.000078	0.004828	7.53E-10	No hit passing threshold	0	0	No Annotation	No Annotation	No Annotation	No Annotation	No Annotation	No Annotation	No Annotation
1466_1	None	0.001	0.000007	0.004088	2.86E-11	No hit passing threshold	0	0	1.31E-09	K	high mobility group	HMGB1	-	-	HMG_box,HMG_box_2
1467_1	None	0	0.000786	0.005308	0	No hit passing threshold	0	0	9.68E-37	I	3-hydroxyacyl-CoA dehydrogenase	-	1.1.1.35	R01975,R04737,R04739,R04741,R04743,R04745,R04748,R05305	3HCDH,3HCDH_N,ECH_1,ECH_2
1468_1	None	0.001	0.000161	0.090546	1.46E-08	No hit passing threshold	0	0	No Annotation	No Annotation	No Annotation	No Annotation	No Annotation	No Annotation	No Annotation
1469_1	None	0.001	0.000014	0.09589	1.34E-09	No hit passing threshold	0	0	2.32E-41	P	Reversible hydration of carbon dioxide	-	4.2.1.1	R00132,R10092	Pro_CA
1470_1	None	0	0.0002	0.021046	0	No hit passing threshold	0	0	1.29E-55	E	PFAM aromatic amino acid beta-eliminating lyase threonine aldolase	tpl	4.1.99.2	R00728	Beta_elim_lyase
1471_1	None	0	0.000001	0.004088	0	No hit passing threshold	0	0	1.48E-11	G	Glyco_18	-	-	-	Glyco_hydro_18
1472_1	None	0.002	0.000249	0.097592	4.86E-08	No hit passing threshold	0	0	No Annotation	No Annotation	No Annotation	No Annotation	No Annotation	No Annotation	No Annotation
1473_1	None	0.005	0.000839	0.00409	1.72E-08	No hit passing threshold	0	0	No Annotation	No Annotation	No Annotation	No Annotation	No Annotation	No Annotation	No Annotation
1474_1	None	0.001	0.000124	0.006064	7.52E-10	No hit passing threshold	0	0	6.90E-13	-	-	-	-	-	-
1475_1	None	0.001	0.001158	0.005946	6.89E-09	No hit passing threshold	0	0	No Annotation	No Annotation	No Annotation	No Annotation	No Annotation	No Annotation	No Annotation
1476_1	None	0	0.002606	0.077722	0	No hit passing threshold	0	0	1.56E-17	S	Protein of unknown function (DUF1501)	-	-	-	DUF1501,DUF1800
1477_1	None	0.012	0.000189	0.098566	2.24E-07	No hit passing threshold	0	0	No Annotation	No Annotation	No Annotation	No Annotation	No Annotation	No Annotation	No Annotation
1478_1	None	0.012	0.000246	0.006119	1.81E-08	No hit passing threshold	0	0	No Annotation	No Annotation	No Annotation	No Annotation	No Annotation	No Annotation	No Annotation
1479_1	None	0	0.000003	0.004088	0	No hit passing threshold	0	0	No Annotation	No Annotation	No Annotation	No Annotation	No Annotation	No Annotation	No Annotation
1480_1	None	0.009	0.000055	0.004129	2.04E-09	No hit passing threshold	0	0	6.12E-48	I	3-hydroxyacyl-CoA dehydrogenase	-	1.1.1.35	R01975,R04737,R04739,R04741,R04743,R04745,R04748,R05305	3HCDH,3HCDH_N,ECH_1,ECH_2
1481_1	None	0.001	0.000141	0.098836	1.39E-08	No hit passing threshold	0	0	No Annotation	No Annotation	No Annotation	No Annotation	No Annotation	No Annotation	No Annotation
1482_1	None	0	0.000011	0.005582	0	No hit passing threshold	0	0	1.94E-79	C	Pyruvate formate lyase-like	PFL1	2.3.1.54	R00212,R06987	Gly_radical,PFL-like
1483_1	None	0.025	0.003353	0.006458	5.41E-07	No hit passing threshold	0	0	8.72E-47	I	3-oxo-5-alpha-steroid 4-dehydrogenase	-	1.3.1.22	R02208,R02497,R08954,R10242	Steroid_dh
1484_1	None	0.014	0.044652	0.984392	0.000615371	No hit passing threshold	0	0	No Annotation	No Annotation	No Annotation	No Annotation	No Annotation	No Annotation	No Annotation
1485_1	None	0.002	0.000357	0.095996	6.85E-08	No hit passing threshold	0	0	No Annotation	No Annotation	No Annotation	No Annotation	No Annotation	No Annotation	No Annotation
1486_1	None	0.007	0.000105	0.019208	1.41E-08	No hit passing threshold	0	0	No Annotation	No Annotation	No Annotation	No Annotation	No Annotation	No Annotation	No Annotation
1487_1	None	0.003	0.001327	0.00409	1.63E-08	No hit passing threshold	0	0	6.39E-09	-	-	-	-	-	-
1488_1	None	0	0.000054	0.004564	0	No hit passing threshold	0	0	2.49E-24	U	Biopolymer transport protein ExbD/TolR	-	-	-	ExbD
1489_1	None	0.001	0	0.004088	0	No hit passing threshold	0	0	No Annotation	No Annotation	No Annotation	No Annotation	No Annotation	No Annotation	No Annotation
1490_1	None	0	0.000002	0.006064	0	No hit passing threshold	0	0	No Annotation	No Annotation	No Annotation	No Annotation	No Annotation	No Annotation	No Annotation
1491_1	None	0.004	0.000281	0.084262	9.47E-08	No hit passing threshold	0	0	1.32E-83	J	Involved in peptide bond synthesis. Alleviates ribosome stalling that occurs when 3 or more consecutive Pro residues or the sequence PPG is present in a protein, possibly by augmenting the peptidyl transferase activity of the ribosome. Modification of Lys-34 is required for alleviation	efp	-	-	EFP,EFP_N,Elong-fact-P_C
1492_1	None	0	0.000021	0.00764	0	No hit passing threshold	0	0	No Annotation	No Annotation	No Annotation	No Annotation	No Annotation	No Annotation	No Annotation
1493_1	None	0.066	0.000966	0.098442	6.28E-06	No hit passing threshold	0	0	No Annotation	No Annotation	No Annotation	No Annotation	No Annotation	No Annotation	No Annotation
1494_1	None	0.002	0.000053	0.049265	5.22E-09	No hit passing threshold	0	0	No Annotation	No Annotation	No Annotation	No Annotation	No Annotation	No Annotation	No Annotation
1495_1	None	0.001	0.000014	0.004091	5.73E-11	No hit passing threshold	0	0	No Annotation	No Annotation	No Annotation	No Annotation	No Annotation	No Annotation	No Annotation
1496_1	None	0.51	0.471575	0.508155	0.122212929	No hit passing threshold	0	0	No Annotation	No Annotation	No Annotation	No Annotation	No Annotation	No Annotation	No Annotation
1497_1	None	0.013	0.010439	0.00706	9.58E-07	No hit passing threshold	0	0	No Annotation	No Annotation	No Annotation	No Annotation	No Annotation	No Annotation	No Annotation
1498_1	None	0.003	0.018898	0.004094	2.32E-07	No hit passing threshold	0	0	No Annotation	No Annotation	No Annotation	No Annotation	No Annotation	No Annotation	No Annotation
1499_1	None	0.077	0.061396	0.143026	0.000676154	No hit passing threshold	0	0	0.00094	DZ	Kelch motif domain protein	-	-	-	BTB,Kelch_2,Kelch_4,Kelch_5
1500_1	None	0.001	0.000057	0.005447	3.10E-10	No hit passing threshold	0	0	1.79E-47	-	-	-	-	-	-
1501_1	None	0	0.000004	0.09211	0	No hit passing threshold	0	0	No Annotation	No Annotation	No Annotation	No Annotation	No Annotation	No Annotation	No Annotation
1502_1	None	0.005	0.000143	0.098608	7.05E-08	No hit passing threshold	0	0	No Annotation	No Annotation	No Annotation	No Annotation	No Annotation	No Annotation	No Annotation
1503_1	None	0.001	0	0.09856	0	No hit passing threshold	0	0	No Annotation	No Annotation	No Annotation	No Annotation	No Annotation	No Annotation	No Annotation
1504_1	None	0	0.000002	0.004127	0	No hit passing threshold	0	0	8.73E-09	F	Belongs to the 5'-nucleotidase family	yhcR	3.1.3.5,3.1.3.6,3.1.4.16	R00183,R00511,R00963,R01126,R01227,R01562,R01569,R01664,R01877,R01968,R02088,R02102,R02148,R02323,R02370,R02719,R03346,R03537,R03538,R03929,R05135	5_nucleotid_C,Gram_pos_anchor,LTD,Metallophos,SLH,SNase
1505_1	None	0.029	0.000512	0.021505	3.19E-07	No hit passing threshold	0	0	No Annotation	No Annotation	No Annotation	No Annotation	No Annotation	No Annotation	No Annotation
1506_1	None	0	0.000007	0.004329	0	No hit passing threshold	0	0	7.34E-11	NT	archaeal or bacterial-type flagellum-dependent cell motility	cheZ	-	-	CheZ
1507_1	None	0.066	0.000024	0.00955	1.51E-08	No hit passing threshold	0	0	No Annotation	No Annotation	No Annotation	No Annotation	No Annotation	No Annotation	No Annotation
1508_1	None	0.013	0.0152	0.098559	1.95E-05	No hit passing threshold	0	0	1.42E-84	C	Oxidoreductase required for the transfer of electrons from pyruvate to flavodoxin	-	1.2.7.1	R01196,R01199,R08034	PFOR_II,POR_N
1509_1	None	0	0.00001	0.005754	0	No hit passing threshold	0	0	No Annotation	No Annotation	No Annotation	No Annotation	No Annotation	No Annotation	No Annotation
1510_1	None	0.025	0.000006	0.09857	1.48E-08	No hit passing threshold	0	0	No Annotation	No Annotation	No Annotation	No Annotation	No Annotation	No Annotation	No Annotation
1511_1	None	0.001	0.000007	0.101315	7.09E-10	No hit passing threshold	0	0	No Annotation	No Annotation	No Annotation	No Annotation	No Annotation	No Annotation	No Annotation
1512_1	None	0.003	0	0.004088	0	No hit passing threshold	0	0	No Annotation	No Annotation	No Annotation	No Annotation	No Annotation	No Annotation	No Annotation
1513_1	None	0.003	0.038461	0.004088	4.72E-07	No hit passing threshold	0	0	2.54E-41	K	DNA-dependent RNA polymerase catalyzes the transcription of DNA into RNA using the four ribonucleoside triphosphates as substrates	rpoB	2.7.7.6	R00435,R00441,R00442,R00443	RNA_pol_Rpb2_1,RNA_pol_Rpb2_2,RNA_pol_Rpb2_3,RNA_pol_Rpb2_45,RNA_pol_Rpb2_6,RNA_pol_Rpb2_7
1514_1	None	0.016	0.109669	0.102696	0.000180201	No hit passing threshold	0	0	5.59E-64	O	Acts as a processive, ATP-dependent zinc metallopeptidase	-	-	-	AAA,Peptidase_M41
1515_1	None	0.004	0.000026	0.004222	4.39E-10	No hit passing threshold	0	0	No Annotation	No Annotation	No Annotation	No Annotation	No Annotation	No Annotation	No Annotation
1516_1	None	0.012	0.000355	0.010385	4.42E-08	No hit passing threshold	0	0	2.42E-21	K	von Willebrand factor, type A	-	-	-	VWA,VWA_2
1517_1	None	0.052	0.005987	0.044549	1.39E-05	No hit passing threshold	0	0	No Annotation	No Annotation	No Annotation	No Annotation	No Annotation	No Annotation	No Annotation
1518_1	None	0.001	0.000051	0.098514	5.02E-09	No hit passing threshold	0	0	No Annotation	No Annotation	No Annotation	No Annotation	No Annotation	No Annotation	No Annotation
1519_1	None	0	0.000001	0.004234	0	No hit passing threshold	0	0	No Annotation	No Annotation	No Annotation	No Annotation	No Annotation	No Annotation	No Annotation
1520_1	None	0.002	0.000002	0.005722	2.29E-11	No hit passing threshold	0	0	2.10E-104	J	Catalyzes the ATP-dependent 2-thiolation of cytidine in position 32 of tRNA, to form 2-thiocytidine (s(2)C32). The sulfur atoms are provided by the cysteine cysteine desulfurase (IscS) system	ttcA	-	-	ATP_bind_3
1521_1	None	0.004	0.042032	0.10251	1.72E-05	No hit passing threshold	0	0	No Annotation	No Annotation	No Annotation	No Annotation	No Annotation	No Annotation	No Annotation
1522_1	None	0	0.000001	0.004088	0	No hit passing threshold	0	0	No Annotation	No Annotation	No Annotation	No Annotation	No Annotation	No Annotation	No Annotation
1523_1	None	0.002	0.001612	0.006064	1.96E-08	No hit passing threshold	0	0	No Annotation	No Annotation	No Annotation	No Annotation	No Annotation	No Annotation	No Annotation
1524_1	None	0	0.000006	0.006906	0	No hit passing threshold	0	0	No Annotation	No Annotation	No Annotation	No Annotation	No Annotation	No Annotation	No Annotation
1525_1	None	0	0.000062	0.004088	0	No hit passing threshold	0	0	No Annotation	No Annotation	No Annotation	No Annotation	No Annotation	No Annotation	No Annotation
1526_1	None	0.024	0.000224	0.101142	5.44E-07	No hit passing threshold	0	0	No Annotation	No Annotation	No Annotation	No Annotation	No Annotation	No Annotation	No Annotation
1527_1	None	0.024	0.000224	0.101142	5.44E-07	No hit passing threshold	0	0	No Annotation	No Annotation	No Annotation	No Annotation	No Annotation	No Annotation	No Annotation
1528_1	None	0.001	0.000009	0.004088	3.68E-11	No hit passing threshold	0	0	No Annotation	No Annotation	No Annotation	No Annotation	No Annotation	No Annotation	No Annotation
1529_1	None	0	0.000024	0.004114	0	No hit passing threshold	0	0	No Annotation	No Annotation	No Annotation	No Annotation	No Annotation	No Annotation	No Annotation
1530_1	None	0.019	0.000439	0.104651	8.73E-07	No hit passing threshold	0	0	2.37E-05	K	activated T cell proliferation	SATB1	3.6.3.8	-	CUT,CUTL,Cation_ATPase_C,Cation_ATPase_N,E1-E2_ATPase,Homeobox,Hydrolase,Hydrolase_3,ULD
1531_1	None	0.002	0.000015	0.091748	2.75E-09	No hit passing threshold	0	0	6.93E-29	J	Cold shock protein domain	-	-	-	CSD,zf-CCHC
1532_1	None	0.57	0.331123	0.033632	0.006347707	No hit passing threshold	0	0	No Annotation	No Annotation	No Annotation	No Annotation	No Annotation	No Annotation	No Annotation
1533_1	None	0.008	0.110884	0.098578	8.74E-05	No hit passing threshold	0	0	No Annotation	No Annotation	No Annotation	No Annotation	No Annotation	No Annotation	No Annotation
1534_1	None	0	0.000023	0.004222	0	No hit passing threshold	0	0	No Annotation	No Annotation	No Annotation	No Annotation	No Annotation	No Annotation	No Annotation
1535_1	None	0.627	0.105399	0.024373	0.001610694	No hit passing threshold	0	0	1.78E-58	DT	G protein alpha subunit	-	-	-	G-alpha
1536_1	None	0.02	0.001668	0.09888	3.30E-06	No hit passing threshold	0	0	6.13E-97	L	four-way junction helicase activity	ruvB	3.6.4.12	-	RuvB_C,RuvB_N
1537_1	None	0.002	0.000001	0.096853	1.94E-10	No hit passing threshold	0	0	No Annotation	No Annotation	No Annotation	No Annotation	No Annotation	No Annotation	No Annotation
1538_1	None	0	0.000001	0.004175	0	No hit passing threshold	0	0	No Annotation	No Annotation	No Annotation	No Annotation	No Annotation	No Annotation	No Annotation
1539_1	None	0.003	0.000024	0.004089	2.94E-10	No hit passing threshold	0	0	No Annotation	No Annotation	No Annotation	No Annotation	No Annotation	No Annotation	No Annotation
1540_1	None	0.001	0.000006	0.006064	3.64E-11	No hit passing threshold	0	0	No Annotation	No Annotation	No Annotation	No Annotation	No Annotation	No Annotation	No Annotation
1541_1	None	0.008	0.003605	0.006052	1.75E-07	No hit passing threshold	0	0	No Annotation	No Annotation	No Annotation	No Annotation	No Annotation	No Annotation	No Annotation
1542_1	None	0.01	0.000117	0.004088	4.78E-09	No hit passing threshold	0	0	No Annotation	No Annotation	No Annotation	No Annotation	No Annotation	No Annotation	No Annotation
1543_1	None	0	0.000325	0.014586	0	No hit passing threshold	0	0	No Annotation	No Annotation	No Annotation	No Annotation	No Annotation	No Annotation	No Annotation
1544_1	None	0	0.000325	0.014586	0	No hit passing threshold	0	0	No Annotation	No Annotation	No Annotation	No Annotation	No Annotation	No Annotation	No Annotation
1545_1	None	0	0.000013	0.004088	0	No hit passing threshold	0	0	2.83E-58	EF	Carbamoyl-phosphate synthase	carB	6.3.5.5	R00256,R00575,R01395,R10948,R10949	CPSase_L_D2,CPSase_L_D3,MGS
1546_1	None	0	0.000477	0.004112	0	No hit passing threshold	0	0	No Annotation	No Annotation	No Annotation	No Annotation	No Annotation	No Annotation	No Annotation
1547_1	None	0.001	0.000013	0.004098	5.33E-11	No hit passing threshold	0	0	No Annotation	No Annotation	No Annotation	No Annotation	No Annotation	No Annotation	No Annotation
1548_1	None	0	0.000059	0.097123	0	No hit passing threshold	0	0	2.13E-10	T	Sterol-sensing domain of SREBP cleavage-activation	-	-	-	-
1549_1	None	0.016	0.023555	0.007937	2.99E-06	No hit passing threshold	0	0	No Annotation	No Annotation	No Annotation	No Annotation	No Annotation	No Annotation	No Annotation
1550_1	None	0.003	0.020734	0.094904	5.90E-06	No hit passing threshold	0	0	1.67E-14	S	C2H2 type zinc-finger (2 copies)	-	-	-	zf-C2H2_2
1551_1	None	0.014	0.005716	0.124375	9.95E-06	No hit passing threshold	0	0	No Annotation	No Annotation	No Annotation	No Annotation	No Annotation	No Annotation	No Annotation
1552_1	None	0.001	0.001107	0.053455	5.92E-08	No hit passing threshold	0	0	No Annotation	No Annotation	No Annotation	No Annotation	No Annotation	No Annotation	No Annotation
1553_1	None	0.008	0.111323	0.004096	3.65E-06	No hit passing threshold	0	0	3.91E-35	U	clathrin adaptor activity	AP2A2	-	-	Adaptin_N,Alpha_adaptinC2,Alpha_adaptin_C
1554_1	None	0	0.000004	0.004605	0	No hit passing threshold	0	0	No Annotation	No Annotation	No Annotation	No Annotation	No Annotation	No Annotation	No Annotation
1555_1	None	0.002	0.00918	0.004146	7.61E-08	No hit passing threshold	0	0	No Annotation	No Annotation	No Annotation	No Annotation	No Annotation	No Annotation	No Annotation
1556_1	None	0.2	0.049137	0.099193	0.000974809	No hit passing threshold	0	0	No Annotation	No Annotation	No Annotation	No Annotation	No Annotation	No Annotation	No Annotation
1557_1	None	0.018	0.000396	0.004089	2.91E-08	No hit passing threshold	0	0	No Annotation	No Annotation	No Annotation	No Annotation	No Annotation	No Annotation	No Annotation
1558_1	None	0.023	0.000531	0.006064	7.41E-08	No hit passing threshold	0	0	No Annotation	No Annotation	No Annotation	No Annotation	No Annotation	No Annotation	No Annotation
1559_1	None	0.019	0.000004	0.004091	3.11E-10	No hit passing threshold	0	0	No Annotation	No Annotation	No Annotation	No Annotation	No Annotation	No Annotation	No Annotation
1560_1	None	0	0.000047	0.098599	0	No hit passing threshold	0	0	No Annotation	No Annotation	No Annotation	No Annotation	No Annotation	No Annotation	No Annotation
1561_1	None	0.001	0.000117	0.097769	1.14E-08	No hit passing threshold	0	0	1.42E-46	A	RNA pseudouridylate synthase	-	-	-	PseudoU_synth_2
1562_1	None	0.001	0.000007	0.004088	2.86E-11	No hit passing threshold	0	0	9.91E-20	-	-	-	-	-	-
1563_1	None	0	0.000001	0.004089	0	No hit passing threshold	0	0	No Annotation	No Annotation	No Annotation	No Annotation	No Annotation	No Annotation	No Annotation
1564_1	None	0.001	0.00001	0.004088	4.09E-11	No hit passing threshold	0	0	No Annotation	No Annotation	No Annotation	No Annotation	No Annotation	No Annotation	No Annotation
1565_1	Low	0.942	0.644375	0.984696	0.597711703	No hit passing threshold	0	0	1.30E-17	L	dioxygenase activity	ALKBH7	-	-	2OG-FeII_Oxy_2
1566_1	None	0.003	0.000008	0.098186	2.36E-09	No hit passing threshold	0	0	No Annotation	No Annotation	No Annotation	No Annotation	No Annotation	No Annotation	No Annotation
1567_1	None	0.011	0.000007	0.098168	7.56E-09	No hit passing threshold	0	0	1.97E-21	L	ATP-dependent DNA helicase activity	ERCC3	3.6.4.12	-	ERCC3_RAD25_C,Helicase_C_3,ResIII
1568_1	None	0.471	0.078411	0.989468	0.036542618	No hit passing threshold	0	0	No Annotation	No Annotation	No Annotation	No Annotation	No Annotation	No Annotation	No Annotation
1569_1	None	0.076	0.00615	0.11434	5.34E-05	No hit passing threshold	0	0	8.98E-08	P	ZIP Zinc transporter	-	-	-	Zip
1570_1	None	0.003	0.000056	0.00409	6.87E-10	No hit passing threshold	0	0	No Annotation	No Annotation	No Annotation	No Annotation	No Annotation	No Annotation	No Annotation
1571_1	None	0.002	0.000002	0.098579	3.94E-10	No hit passing threshold	0	0	No Annotation	No Annotation	No Annotation	No Annotation	No Annotation	No Annotation	No Annotation
1572_1	None	0	0	0.004089	0	No hit passing threshold	0	0	No Annotation	No Annotation	No Annotation	No Annotation	No Annotation	No Annotation	No Annotation
1573_1	None	0.002	0.000009	0.091574	1.65E-09	No hit passing threshold	0	0	No Annotation	No Annotation	No Annotation	No Annotation	No Annotation	No Annotation	No Annotation
1574_1	None	0.006	0.000003	0.004216	7.59E-11	No hit passing threshold	0	0	6.86E-19	U	cyclic nucleotide-gated ion channel activity	-	-	-	Ion_trans,cNMP_binding
1575_1	None	0	0	0.081613	0	No hit passing threshold	0	0	No Annotation	No Annotation	No Annotation	No Annotation	No Annotation	No Annotation	No Annotation
1576_1	None	0	0.000005	0.0899	0	No hit passing threshold	0	0	No Annotation	No Annotation	No Annotation	No Annotation	No Annotation	No Annotation	No Annotation
1577_1	None	0	0.000005	0.004088	0	No hit passing threshold	0	0	No Annotation	No Annotation	No Annotation	No Annotation	No Annotation	No Annotation	No Annotation
1578_1	None	0.016	0.108688	0.006424	1.12E-05	No hit passing threshold	0	0	3.15E-40	-	-	-	-	-	HMG_box,LysM
1579_1	None	0	0.000022	0.004089	0	No hit passing threshold	0	0	No Annotation	No Annotation	No Annotation	No Annotation	No Annotation	No Annotation	No Annotation
1580_1	None	0.007	0.005601	0.093732	3.67E-06	No hit passing threshold	0	0	No Annotation	No Annotation	No Annotation	No Annotation	No Annotation	No Annotation	No Annotation
1581_1	None	0.027	0.000211	0.100197	5.71E-07	No hit passing threshold	0	0	1.22E-14	O	CXXC zinc finger domain	-	-	-	PHD,zf-CXXC
1582_1	None	0.001	0.000107	0.004088	4.37E-10	No hit passing threshold	0	0	2.03E-19	-	-	-	-	-	-
1583_1	None	0.001	0.000471	0.006471	3.05E-09	No hit passing threshold	0	0	No Annotation	No Annotation	No Annotation	No Annotation	No Annotation	No Annotation	No Annotation
1584_1	None	0	0	0.004089	0	No hit passing threshold	0	0	No Annotation	No Annotation	No Annotation	No Annotation	No Annotation	No Annotation	No Annotation
1585_1	None	0.09	0.000594	0.084039	4.49E-06	No hit passing threshold	0	0	No Annotation	No Annotation	No Annotation	No Annotation	No Annotation	No Annotation	No Annotation
1586_1	None	0.011	0.000871	0.017169	1.64E-07	No hit passing threshold	0	0	1.60E-80	K	TAZ zinc finger, present in p300 and CBP	-	2.3.1.48	-	Bromodomain,HAT_KAT11,ZZ,zf-TAZ
1587_1	None	0.003	0.080408	0.139608	3.37E-05	No hit passing threshold	0	0	5.08E-56	P	Ammonium Transporter Family	-	-	-	Ammonium_transp
1588_1	None	0	0.000032	0.098405	0	No hit passing threshold	0	0	1.40E-92	F	Phosphoribosylformylglycinamidine cyclo-ligase	purM	6.3.3.1	R04208	AIRS,AIRS_C
1589_1	None	0.004	0.003567	0.006064	8.65E-08	No hit passing threshold	0	0	1.39E-15	A	Prp31 C terminal domain	-	-	-	Nop,Prp31_C
1590_1	None	0.019	0.001148	0.004094	8.93E-08	No hit passing threshold	0	0	No Annotation	No Annotation	No Annotation	No Annotation	No Annotation	No Annotation	No Annotation
1591_1	None	0	0.000002	0.096608	0	No hit passing threshold	0	0	2.20E-10	S	SOUL heme-binding protein	-	-	-	SOUL
1592_1	None	0.001	0	0.098336	0	No hit passing threshold	0	0	No Annotation	No Annotation	No Annotation	No Annotation	No Annotation	No Annotation	No Annotation
1593_1	None	0.003	0.006942	0.098676	2.06E-06	No hit passing threshold	0	0	No Annotation	No Annotation	No Annotation	No Annotation	No Annotation	No Annotation	No Annotation
1594_1	None	0	0.000015	0.004088	0	No hit passing threshold	0	0	5.02E-36	O	ER-associated misfolded protein catabolic process	-	-	-	UBX,UFD1
1595_1	None	0.006	0.000006	0.108358	3.90E-09	No hit passing threshold	0	0	No Annotation	No Annotation	No Annotation	No Annotation	No Annotation	No Annotation	No Annotation
1596_1	None	0.004	0.009114	0.052403	1.91E-06	No hit passing threshold	0	0	3.36E-29	G	Haloacid dehalogenase-like hydrolase	-	-	-	Hydrolase_6,Hydrolase_like
1597_1	None	0.002	0.000016	0.031068	9.94E-10	P0018C07.20_P0018C07.20	36.3	55.01858736	2.23E-36	S	SNARE associated Golgi protein	-	-	-	SNARE_assoc
1598_1	None	0.051	0.008682	0.096027	4.25E-05	No hit passing threshold	0	0	No Annotation	No Annotation	No Annotation	No Annotation	No Annotation	No Annotation	No Annotation
1599_1	None	0.018	0.000052	0.098507	9.22E-08	No hit passing threshold	0	0	5.54E-56	Q	Enoyl-(Acyl carrier protein) reductase	-	1.3.1.33	R03845,R06286	adh_short
1600_1	None	0	0.000028	0.004089	0	No hit passing threshold	0	0	No Annotation	No Annotation	No Annotation	No Annotation	No Annotation	No Annotation	No Annotation
1601_1	None	0.367	0.069893	0.111249	0.002853618	No hit passing threshold	0	0	No Annotation	No Annotation	No Annotation	No Annotation	No Annotation	No Annotation	No Annotation
1602_1	None	0	0.000021	0.098411	0	No hit passing threshold	0	0	No Annotation	No Annotation	No Annotation	No Annotation	No Annotation	No Annotation	No Annotation
1603_1	None	0	0.000003	0.004093	0	No hit passing threshold	0	0	No Annotation	No Annotation	No Annotation	No Annotation	No Annotation	No Annotation	No Annotation
1604_1	None	0.001	0	0.004088	0	No hit passing threshold	0	0	No Annotation	No Annotation	No Annotation	No Annotation	No Annotation	No Annotation	No Annotation
1605_1	None	0.011	0.046398	0.004207	2.15E-06	No hit passing threshold	0	0	5.91E-06	-	-	-	-	-	-
1606_1	None	0.001	0.062573	0.091944	5.75E-06	No hit passing threshold	0	0	1.04E-25	C	Iron-containing alcohol dehydrogenase	gldA	1.1.1.6	R01034,R10715,R10717	Fe-ADH
1607_1	None	0	0.022326	0.004495	0	No hit passing threshold	0	0	1.62E-41	O	COG1404 Subtilisin-like serine proteases	-	-	-	Inhibitor_I9,PPC,Peptidase_S8
1608_1	None	0	0.022326	0.004495	0	No hit passing threshold	0	0	1.62E-41	O	COG1404 Subtilisin-like serine proteases	-	-	-	Inhibitor_I9,PPC,Peptidase_S8
1609_1	None	0	0.040628	0.097215	0	No hit passing threshold	0	0	No Annotation	No Annotation	No Annotation	No Annotation	No Annotation	No Annotation	No Annotation
1610_1	None	0.071	0.006015	0.040627	1.74E-05	No hit passing threshold	0	0	1.71E-05	A	ATP-dependent RNA helicase	-	3.6.4.13	-	DEAD,Helicase_C
1611_1	None	0.058	0.000308	0.007374	1.32E-07	No hit passing threshold	0	0	1.06E-10	Q	Concanavalin A-like lectin/glucanases superfamily	-	-	-	Laminin_G_3
1612_1	None	0.002	0.001882	0.008742	3.29E-08	No hit passing threshold	0	0	3.96E-31	J	positive regulation of catalytic activity in other organism involved in symbiotic interaction	-	-	-	CS,MMR_HSR1,Methyltransf_21,Prefoldin,SGS,TPR_1,TPR_11,TPR_2,TPR_8
1613_1	None	0.004	0.00723	0.006491	1.88E-07	No hit passing threshold	0	0	1.78E-63	C	aldehyde dehydrogenase (NAD) activity	ALDH1A2	1.2.1.3,1.2.1.36,1.2.1.5,1.2.1.68	R00264,R00631,R00710,R00711,R00904,R01752,R01986,R02123,R02536,R02537,R02549,R02678,R02695,R02697,R02940,R02957,R03283,R03300,R03302,R03869,R04065,R04506,R04882,R04883,R04888,R04889,R04891,R04892,R04903,R04996,R05050,R05237,R05238,R05286,R05700,R05701,R06366,R07104,R07441,R07442,R08146,R08282,R08283,R08307,R08385	Aldedh
1614_1	None	0	0.000016	0.004088	0	No hit passing threshold	0	0	4.14E-12	F	AAA domain	-	2.7.1.164	R08223	AAA_33
1615_1	None	0	0.000001	0.004088	0	No hit passing threshold	0	0	1.26E-37	O	modification-dependent protein catabolic process	-	-	-	Skp1,Skp1_POZ
1616_1	None	0.004	0.000067	0.007068	1.89E-09	No hit passing threshold	0	0	2.07E-31	O	modification-dependent protein catabolic process	-	-	-	Skp1,Skp1_POZ
1617_1	None	0	0.000028	0.009198	0	No hit passing threshold	0	0	No Annotation	No Annotation	No Annotation	No Annotation	No Annotation	No Annotation	No Annotation
1618_1	None	0.001	0.086021	0.098905	8.51E-06	No hit passing threshold	0	0	No Annotation	No Annotation	No Annotation	No Annotation	No Annotation	No Annotation	No Annotation
1619_1	None	0.016	0.000787	0.004985	6.28E-08	No hit passing threshold	0	0	4.15E-09	I	phosphatidylinositol phospholipase C activity	PLCB4	3.1.4.11	R03332,R03435,R10952	C2,DUF1154,EF-hand_like,PI-PLC-X,PI-PLC-Y
1620_1	None	0	0.000002	0.006064	0	No hit passing threshold	0	0	1.42E-07	M	Repeats in polycystic kidney disease 1 (PKD1) and other proteins	-	-	-	-
1621_1	None	0.185	0.001148	0.100338	2.13E-05	No hit passing threshold	0	0	No Annotation	No Annotation	No Annotation	No Annotation	No Annotation	No Annotation	No Annotation
1622_1	None	0.046	0.001988	0.112595	1.03E-05	No hit passing threshold	0	0	1.48E-50	O	Oligosaccharyl transferase STT3 subunit	-	2.4.99.18	R04216,R05976	STT3
1623_1	None	0.014	0.000121	0.00419	7.10E-09	No hit passing threshold	0	0	No Annotation	No Annotation	No Annotation	No Annotation	No Annotation	No Annotation	No Annotation
1624_1	None	0.045	0.002414	0.900718	9.78E-05	No hit passing threshold	0	0	No Annotation	No Annotation	No Annotation	No Annotation	No Annotation	No Annotation	No Annotation
1625_1	None	0.089	0.000007	0.006064	3.78E-09	No hit passing threshold	0	0	2.58E-40	C	PFAM Class III cytochrome C family	-	-	-	Cytochrom_CIII
1626_1	None	0	0.00082	0.098527	0	No hit passing threshold	0	0	2.56E-09	-	-	-	-	-	-
1627_1	None	0.009	0.015665	0.098648	1.39E-05	No hit passing threshold	0	0	No Annotation	No Annotation	No Annotation	No Annotation	No Annotation	No Annotation	No Annotation
1628_1	None	0.038	0.000233	0.017071	1.51E-07	No hit passing threshold	0	0	No Annotation	No Annotation	No Annotation	No Annotation	No Annotation	No Annotation	No Annotation
1629_1	None	0	0.000017	0.004119	0	No hit passing threshold	0	0	5.42E-24	T	Leucine Rich repeats (2 copies)	-	-	-	LRR_4,LRR_6
1630_1	None	0.001	0.027373	0.004093	1.12E-07	No hit passing threshold	0	0	1.15E-22	M	phosphatidylinositol N-acetylglucosaminyltransferase activity	PIGA	2.4.1.198	R05916	Glycos_transf_1,PIGA
1631_1	None	0.004	0.005417	0.004089	8.86E-08	No hit passing threshold	0	0	No Annotation	No Annotation	No Annotation	No Annotation	No Annotation	No Annotation	No Annotation
1632_1	None	0.015	0.001879	0.09883	2.79E-06	No hit passing threshold	0	0	No Annotation	No Annotation	No Annotation	No Annotation	No Annotation	No Annotation	No Annotation
1633_1	None	0.004	0.001192	0.098646	4.70E-07	No hit passing threshold	0	0	No Annotation	No Annotation	No Annotation	No Annotation	No Annotation	No Annotation	No Annotation
1634_1	None	0	0.000002	0.095797	0	No hit passing threshold	0	0	No Annotation	No Annotation	No Annotation	No Annotation	No Annotation	No Annotation	No Annotation
1635_1	None	0	0.000023	0.004089	0	No hit passing threshold	0	0	No Annotation	No Annotation	No Annotation	No Annotation	No Annotation	No Annotation	No Annotation
1636_1	None	0	0.000023	0.004089	0	No hit passing threshold	0	0	No Annotation	No Annotation	No Annotation	No Annotation	No Annotation	No Annotation	No Annotation
1637_1	None	0	0	0.098523	0	No hit passing threshold	0	0	No Annotation	No Annotation	No Annotation	No Annotation	No Annotation	No Annotation	No Annotation
1638_1	None	0.194	0.001155	0.098803	2.21E-05	No hit passing threshold	0	0	5.26E-08	S	BTB/POZ domain	-	-	-	BTB
1639_1	None	0.007	0.001292	0.004904	4.44E-08	No hit passing threshold	0	0	No Annotation	No Annotation	No Annotation	No Annotation	No Annotation	No Annotation	No Annotation
1640_1	None	0	0.000003	0.098589	0	No hit passing threshold	0	0	No Annotation	No Annotation	No Annotation	No Annotation	No Annotation	No Annotation	No Annotation
1641_1	None	0.012	0.031726	0.098053	3.73E-05	No hit passing threshold	0	0	1.37E-11	G	Xylulokinase homolog (H. influenzae)	XYLB	2.7.1.17	R01639	FGGY_C,FGGY_N
1642_1	None	0	0.00006	0.004233	0	No hit passing threshold	0	0	5.44E-08	D	Structural maintenance of chromosomes protein	SMC1	-	-	SMC_N,SMC_hinge
1643_1	None	0	0.000106	0.00409	0	No hit passing threshold	0	0	2.55E-80	C	Aldehyde ferredoxin oxidoreductase, N-terminal domain	bamB-1	1.2.7.5	R08571,R10961	AFOR_C,AFOR_N
1644_1	None	0.004	0.006855	0.460549	1.26E-05	No hit passing threshold	0	0	No Annotation	No Annotation	No Annotation	No Annotation	No Annotation	No Annotation	No Annotation
1645_1	None	0.068	0.002129	0.09853	1.43E-05	No hit passing threshold	0	0	No Annotation	No Annotation	No Annotation	No Annotation	No Annotation	No Annotation	No Annotation
1646_1	None	0.019	0.099859	0.018088	3.43E-05	No hit passing threshold	0	0	No Annotation	No Annotation	No Annotation	No Annotation	No Annotation	No Annotation	No Annotation
1647_1	None	0	0	0.004089	0	No hit passing threshold	0	0	1.92E-20	-	-	-	-	-	-
1648_1	None	0.001	0.000832	0.053971	4.49E-08	No hit passing threshold	0	0	No Annotation	No Annotation	No Annotation	No Annotation	No Annotation	No Annotation	No Annotation
1649_1	None	0.009	0.001688	0.00409	6.21E-08	No hit passing threshold	0	0	No Annotation	No Annotation	No Annotation	No Annotation	No Annotation	No Annotation	No Annotation
1650_1	None	0.012	0.000833	0.097134	9.71E-07	No hit passing threshold	0	0	No Annotation	No Annotation	No Annotation	No Annotation	No Annotation	No Annotation	No Annotation
1651_1	None	0.003	0.000505	0.016719	2.53E-08	No hit passing threshold	0	0	No Annotation	No Annotation	No Annotation	No Annotation	No Annotation	No Annotation	No Annotation
1652_1	None	0	0.000001	0.004088	0	No hit passing threshold	0	0	No Annotation	No Annotation	No Annotation	No Annotation	No Annotation	No Annotation	No Annotation
1653_1	None	0	0	0.004088	0	No hit passing threshold	0	0	No Annotation	No Annotation	No Annotation	No Annotation	No Annotation	No Annotation	No Annotation
1654_1	None	0	0.00001	0.097794	0	No hit passing threshold	0	0	2.17E-05	S	Translation initiation factor eIF3 subunit 135	-	-	-	CLU,eIF3_p135
1655_1	None	0	0.030205	0.007184	0	No hit passing threshold	0	0	No Annotation	No Annotation	No Annotation	No Annotation	No Annotation	No Annotation	No Annotation
1656_1	None	0.001	0.000002	0.004272	8.54E-12	No hit passing threshold	0	0	No Annotation	No Annotation	No Annotation	No Annotation	No Annotation	No Annotation	No Annotation
1657_1	None	0.472	0.124047	0.098591	0.005772521	No hit passing threshold	0	0	No Annotation	No Annotation	No Annotation	No Annotation	No Annotation	No Annotation	No Annotation
1658_1	None	0	0.000603	0.01156	0	No hit passing threshold	0	0	No Annotation	No Annotation	No Annotation	No Annotation	No Annotation	No Annotation	No Annotation
1659_1	None	0.017	0.000651	0.007614	8.43E-08	No hit passing threshold	0	0	1.18E-13	-	-	-	-	-	-
1660_1	None	0.006	0.000044	0.004088	1.08E-09	No hit passing threshold	0	0	No Annotation	No Annotation	No Annotation	No Annotation	No Annotation	No Annotation	No Annotation
1661_1	None	0.007	0.006559	0.008988	4.13E-07	No hit passing threshold	0	0	No Annotation	No Annotation	No Annotation	No Annotation	No Annotation	No Annotation	No Annotation
1662_1	None	0	0.000036	0.004088	0	No hit passing threshold	0	0	No Annotation	No Annotation	No Annotation	No Annotation	No Annotation	No Annotation	No Annotation
1663_1	None	0	0.000046	0.098579	0	No hit passing threshold	0	0	9.77E-100	K	heat shock factor	-	-	-	HSF_DNA-bind
1664_1	None	0.071	0.000004	0.098593	2.80E-08	No hit passing threshold	0	0	No Annotation	No Annotation	No Annotation	No Annotation	No Annotation	No Annotation	No Annotation
1665_1	None	0.002	0.000023	0.100602	4.63E-09	No hit passing threshold	0	0	No Annotation	No Annotation	No Annotation	No Annotation	No Annotation	No Annotation	No Annotation
1666_1	None	0.02	0	0.054288	0	No hit passing threshold	0	0	No Annotation	No Annotation	No Annotation	No Annotation	No Annotation	No Annotation	No Annotation
1667_1	None	0.009	0.000001	0.004094	3.68E-11	No hit passing threshold	0	0	No Annotation	No Annotation	No Annotation	No Annotation	No Annotation	No Annotation	No Annotation
1668_1	None	0.032	0.088294	0.006073	1.72E-05	No hit passing threshold	0	0	No Annotation	No Annotation	No Annotation	No Annotation	No Annotation	No Annotation	No Annotation
1669_1	None	0.032	0.088294	0.006073	1.72E-05	No hit passing threshold	0	0	No Annotation	No Annotation	No Annotation	No Annotation	No Annotation	No Annotation	No Annotation
1670_1	None	0	0.000014	0.048466	0	No hit passing threshold	0	0	No Annotation	No Annotation	No Annotation	No Annotation	No Annotation	No Annotation	No Annotation
1671_1	None	0.001	0.00008	0.004198	3.36E-10	No hit passing threshold	0	0	No Annotation	No Annotation	No Annotation	No Annotation	No Annotation	No Annotation	No Annotation
1672_1	None	0.001	0.001506	0.098559	1.48E-07	No hit passing threshold	0	0	No Annotation	No Annotation	No Annotation	No Annotation	No Annotation	No Annotation	No Annotation
1673_1	None	0.002	0.000007	0.098565	1.38E-09	No hit passing threshold	0	0	No Annotation	No Annotation	No Annotation	No Annotation	No Annotation	No Annotation	No Annotation
1674_1	None	0.028	0.005671	0.045069	7.16E-06	No hit passing threshold	0	0	No Annotation	No Annotation	No Annotation	No Annotation	No Annotation	No Annotation	No Annotation
1675_1	None	0.075	0.024099	0.858058	0.001550875	No hit passing threshold	0	0	No Annotation	No Annotation	No Annotation	No Annotation	No Annotation	No Annotation	No Annotation
1676_1	None	0.004	0.000157	0.004122	2.59E-09	No hit passing threshold	0	0	No Annotation	No Annotation	No Annotation	No Annotation	No Annotation	No Annotation	No Annotation
1677_1	None	0.006	0.000001	0.018954	1.14E-10	No hit passing threshold	0	0	0.000174	T	Guanylate cyclase activator 1d	-	-	-	EF-hand_1,EF-hand_5,EF-hand_7,EF-hand_8
1678_1	None	0	0.000009	0.004088	0	No hit passing threshold	0	0	No Annotation	No Annotation	No Annotation	No Annotation	No Annotation	No Annotation	No Annotation
1679_1	None	0	0.011149	0.005155	0	No hit passing threshold	0	0	No Annotation	No Annotation	No Annotation	No Annotation	No Annotation	No Annotation	No Annotation
1680_1	None	0.215	0.039813	0.097807	0.000837208	No hit passing threshold	0	0	No Annotation	No Annotation	No Annotation	No Annotation	No Annotation	No Annotation	No Annotation
1681_1	None	0.008	0.000118	0.004603	4.35E-09	No hit passing threshold	0	0	No Annotation	No Annotation	No Annotation	No Annotation	No Annotation	No Annotation	No Annotation
1682_1	None	0.099	0.00011	0.00611	6.65E-08	No hit passing threshold	0	0	No Annotation	No Annotation	No Annotation	No Annotation	No Annotation	No Annotation	No Annotation
1683_1	None	0.001	0.000112	0.004093	4.58E-10	No hit passing threshold	0	0	2.46E-34	S	procollagen-proline 4-dioxygenase activity	-	1.14.11.2	R01252	2OG-FeII_Oxy_3,ShK
1684_1	None	0.001	0.000026	0.004089	1.06E-10	No hit passing threshold	0	0	No Annotation	No Annotation	No Annotation	No Annotation	No Annotation	No Annotation	No Annotation
1685_1	None	0	0.00003	0.010134	0	No hit passing threshold	0	0	5.56E-88	O	Belongs to the peptidase S8 family	-	-	-	PKD,P_proprotein,Peptidase_S8
1686_1	None	0.009	0.000831	0.098578	7.37E-07	No hit passing threshold	0	0	1.21E-06	AJ	Binds the poly(A) tail of mRNA	PAB1	-	-	PABP,RRM_1
1687_1	None	0.009	0.000831	0.098578	7.37E-07	No hit passing threshold	0	0	1.21E-06	AJ	Binds the poly(A) tail of mRNA	PAB1	-	-	PABP,RRM_1
1688_1	None	0.001	0.000008	0.098283	7.86E-10	No hit passing threshold	0	0	3.33E-08	-	-	-	-	-	-
1689_1	None	0.005	0.000531	0.109749	2.91E-07	No hit passing threshold	0	0	1.32E-35	-	-	-	-	-	-
1690_1	None	0.158	0.540472	0.104984	0.008965064	No hit passing threshold	0	0	1.73E-36	S	Peptidase S46	-	-	-	Peptidase_S46
1691_1	None	0.002	0	0.098577	0	No hit passing threshold	0	0	No Annotation	No Annotation	No Annotation	No Annotation	No Annotation	No Annotation	No Annotation
1692_1	None	0.023	0.006257	0.004431	6.38E-07	No hit passing threshold	0	0	9.26E-79	L	phosphatidylinositol biosynthetic process	VAC14	-	-	Vac14_Fab1_bd,Vac14_Fig4_bd
1693_1	None	0.001	0.000058	0.098579	5.72E-09	No hit passing threshold	0	0	No Annotation	No Annotation	No Annotation	No Annotation	No Annotation	No Annotation	No Annotation
1694_1	None	0	0.000004	0.004364	0	No hit passing threshold	0	0	6.02E-74	Z	Protein of unknown function (DUF3645)	-	-	-	DUF3638,DUF3645
1695_1	None	0	0.000015	0.008143	0	No hit passing threshold	0	0	No Annotation	No Annotation	No Annotation	No Annotation	No Annotation	No Annotation	No Annotation
1696_1	None	0.001	0.000259	0.004088	1.06E-09	No hit passing threshold	0	0	No Annotation	No Annotation	No Annotation	No Annotation	No Annotation	No Annotation	No Annotation
1697_1	Low	0.965	0.410104	0.984431	0.389588923	No hit passing threshold	0	0	1.38E-53	J	Belongs to the universal ribosomal protein uS7 family	-	-	-	Ribosomal_S7
1698_1	None	0	0.00002	0.006064	0	No hit passing threshold	0	0	No Annotation	No Annotation	No Annotation	No Annotation	No Annotation	No Annotation	No Annotation
1699_1	None	0.016	0.0001	0.098854	1.58E-07	No hit passing threshold	0	0	1.20E-34	L	damaged DNA binding	-	-	-	CPSF_A,MMS1_N
1700_1	None	0.048	0.000025	0.004163	5.00E-09	No hit passing threshold	0	0	No Annotation	No Annotation	No Annotation	No Annotation	No Annotation	No Annotation	No Annotation
1701_1	None	0.003	0.000033	0.096971	9.60E-09	No hit passing threshold	0	0	3.50E-08	K	phosphatase 5	PPP5C	3.1.3.16	-	Metallophos,PPP5,TPR_1,TPR_8
1702_1	None	0.005	0.000002	0.004098	4.10E-11	No hit passing threshold	0	0	No Annotation	No Annotation	No Annotation	No Annotation	No Annotation	No Annotation	No Annotation
1703_1	None	0.001	0.000313	0.098546	3.08E-08	No hit passing threshold	0	0	2.81E-33	-	-	-	-	-	-
1704_1	None	0.003	0.000035	0.098583	1.04E-08	No hit passing threshold	0	0	No Annotation	No Annotation	No Annotation	No Annotation	No Annotation	No Annotation	No Annotation
1705_1	None	0	0.000007	0.004089	0	No hit passing threshold	0	0	No Annotation	No Annotation	No Annotation	No Annotation	No Annotation	No Annotation	No Annotation
1706_1	Low	0.124	0.169368	0.983569	0.020656554	SPBP19A11.01_glycine	49.5	59.76331361	1.51E-35	E	Is also involved in protein lipoylation via its role as an octanoyl lipoyl carrier protein intermediate	gcvH	-	R01221	GCV_H
1707_1	None	0.009	0.000007	0.006013	3.79E-10	No hit passing threshold	0	0	No Annotation	No Annotation	No Annotation	No Annotation	No Annotation	No Annotation	No Annotation
1708_1	None	0.023	0.002889	0.095878	6.37E-06	No hit passing threshold	0	0	No Annotation	No Annotation	No Annotation	No Annotation	No Annotation	No Annotation	No Annotation
1709_1	None	0.001	0.000429	0.102434	4.39E-08	No hit passing threshold	0	0	1.96E-86	F	Provides the precursors necessary for DNA synthesis. Catalyzes the biosynthesis of deoxyribonucleotides from the corresponding ribonucleotides	nrdA	1.17.4.1	R02017,R02018,R02019,R02024	ATP-cone,Ribonuc_red_lgC,Ribonuc_red_lgN
1710_1	None	0.028	0.000602	0.00409	6.89E-08	No hit passing threshold	0	0	No Annotation	No Annotation	No Annotation	No Annotation	No Annotation	No Annotation	No Annotation
1711_1	None	0.034	0.005277	0.086509	1.55E-05	No hit passing threshold	0	0	No Annotation	No Annotation	No Annotation	No Annotation	No Annotation	No Annotation	No Annotation
1712_1	None	0.006	0.00001	0.00413	2.48E-10	No hit passing threshold	0	0	No Annotation	No Annotation	No Annotation	No Annotation	No Annotation	No Annotation	No Annotation
1713_1	None	0.001	0.001625	0.094615	1.54E-07	No hit passing threshold	0	0	9.46E-62	C	Catalyzes the oxidation of 3-carboxy-2-hydroxy-4- methylpentanoate (3-isopropylmalate) to 3-carboxy-4-methyl-2- oxopentanoate. The product decarboxylates to 4-methyl-2 oxopentanoate	leuB	1.1.1.85	R00994,R04426,R10052	Iso_dh
1714_1	None	0.002	0.000163	0.098586	3.21E-08	No hit passing threshold	0	0	No Annotation	No Annotation	No Annotation	No Annotation	No Annotation	No Annotation	No Annotation
1715_1	None	0.004	0.000326	0.004089	5.33E-09	No hit passing threshold	0	0	No Annotation	No Annotation	No Annotation	No Annotation	No Annotation	No Annotation	No Annotation
1716_1	None	0.062	0.000658	0.098574	4.02E-06	No hit passing threshold	0	0	No Annotation	No Annotation	No Annotation	No Annotation	No Annotation	No Annotation	No Annotation
1717_1	None	0.007	0.002439	0.004153	7.09E-08	No hit passing threshold	0	0	1.62E-29	L	Domain of unknown function (DUF4277)	-	-	-	DDE_Tnp_1,DUF4277
1718_1	None	0	0.000007	0.014817	0	No hit passing threshold	0	0	No Annotation	No Annotation	No Annotation	No Annotation	No Annotation	No Annotation	No Annotation
1719_1	None	0	0	0.004267	0	No hit passing threshold	0	0	2.48E-12	S	Zinc-binding domain, present in Dystrophin, CREB-binding protein.	-	-	-	ZZ
1720_1	None	0	0.000518	0.095704	0	No hit passing threshold	0	0	No Annotation	No Annotation	No Annotation	No Annotation	No Annotation	No Annotation	No Annotation
1721_1	None	0.009	0.008925	0.099333	7.98E-06	No hit passing threshold	0	0	7.00E-07	F	Involved in chlorophyll biosynthesis. Catalyzes the insertion of magnesium ion into protoporphyrin IX to yield Mg- protoporphyrin IX	CHLD	6.6.1.1	R03877	Mg_chelatase,VWA_2
1722_1	None	0	0.006535	0.004177	0	No hit passing threshold	0	0	1.87E-18	S	Sin3 binding region of histone deacetylase complex subunit SAP30	-	-	-	DUF1325,SAP30_Sin3_bdg
1723_1	None	0	0.006535	0.004177	0	No hit passing threshold	0	0	1.87E-18	S	Sin3 binding region of histone deacetylase complex subunit SAP30	-	-	-	DUF1325,SAP30_Sin3_bdg
1724_1	None	0.112	0.005661	0.083708	5.31E-05	No hit passing threshold	0	0	No Annotation	No Annotation	No Annotation	No Annotation	No Annotation	No Annotation	No Annotation
1725_1	None	0	0.000169	0.09505	0	No hit passing threshold	0	0	No Annotation	No Annotation	No Annotation	No Annotation	No Annotation	No Annotation	No Annotation
1726_1	None	0	0.000001	0.004088	0	No hit passing threshold	0	0	No Annotation	No Annotation	No Annotation	No Annotation	No Annotation	No Annotation	No Annotation
1727_1	None	0.013	0.002488	0.098622	3.19E-06	No hit passing threshold	0	0	7.86E-48	S	Alpha/beta hydrolase family	-	-	-	-
1728_1	None	0.012	0.002155	0.004988	1.29E-07	No hit passing threshold	0	0	9.32E-10	E	Trypsin-like serine protease	-	-	-	Trypsin
1729_1	None	0.001	0	0.004088	0	No hit passing threshold	0	0	No Annotation	No Annotation	No Annotation	No Annotation	No Annotation	No Annotation	No Annotation
1730_1	None	0.006	0.003778	0.094075	2.13E-06	No hit passing threshold	0	0	No Annotation	No Annotation	No Annotation	No Annotation	No Annotation	No Annotation	No Annotation
1731_1	None	0	0.001907	0.098196	0	No hit passing threshold	0	0	3.31E-20	-	-	-	-	-	-
1732_1	None	0.004	0.000013	0.004368	2.27E-10	No hit passing threshold	0	0	1.32E-07	O	Zinc finger, C3HC4 type (RING finger)	-	2.3.2.27	-	zf-C3HC4_3
1733_1	None	0	0.000011	0.098544	0	No hit passing threshold	0	0	No Annotation	No Annotation	No Annotation	No Annotation	No Annotation	No Annotation	No Annotation
1734_1	None	0.007	0.148901	0.008719	9.09E-06	No hit passing threshold	0	0	1.29E-16	-	-	-	-	-	-
1735_1	None	0.009	0.000153	0.108939	1.50E-07	No hit passing threshold	0	0	No Annotation	No Annotation	No Annotation	No Annotation	No Annotation	No Annotation	No Annotation
1736_1	None	0.005	0.000002	0.010237	1.02E-10	No hit passing threshold	0	0	No Annotation	No Annotation	No Annotation	No Annotation	No Annotation	No Annotation	No Annotation
1737_1	None	0.001	0.000028	0.099327	2.78E-09	No hit passing threshold	0	0	No Annotation	No Annotation	No Annotation	No Annotation	No Annotation	No Annotation	No Annotation
1738_1	None	0	0.000003	0.098628	0	No hit passing threshold	0	0	No Annotation	No Annotation	No Annotation	No Annotation	No Annotation	No Annotation	No Annotation
1739_1	None	0.018	0.000216	0.004088	1.59E-08	No hit passing threshold	0	0	No Annotation	No Annotation	No Annotation	No Annotation	No Annotation	No Annotation	No Annotation
1740_1	None	0.001	0.000623	0.018011	1.12E-08	No hit passing threshold	0	0	6.04E-18	-	-	-	-	-	-
1741_1	None	0.001	0.001708	0.014255	2.43E-08	No hit passing threshold	0	0	1.92E-14	-	-	-	-	-	-
1742_1	None	0.005	0.000291	0.004172	6.07E-09	No hit passing threshold	0	0	0.000365	K	Nocturnin	CCRN4L	3.1.13.4	-	Exo_endo_phos
1743_1	None	0.035	0.002368	0.099566	8.25E-06	No hit passing threshold	0	0	1.45E-23	EJ	ABC transporter	-	-	-	ABC_tran,ABC_tran_Xtn
1744_1	None	0.004	0.021819	0.098768	8.62E-06	No hit passing threshold	0	0	2.27E-48	C	Electron transfer flavoprotein, alpha subunit	-	-	-	ETF,ETF_alpha
1745_1	None	0.004	0.025175	0.096825	9.75E-06	No hit passing threshold	0	0	4.45E-56	N	Flagellin is the subunit protein which polymerizes to form the filaments of bacterial flagella	-	-	-	Flagellin_C,Flagellin_N
1746_1	None	0.003	0.000244	0.096511	7.06E-08	No hit passing threshold	0	0	No Annotation	No Annotation	No Annotation	No Annotation	No Annotation	No Annotation	No Annotation
1747_1	None	0.004	0.000002	0.004091	3.27E-11	No hit passing threshold	0	0	1.49E-20	P	sulfuric ester hydrolase activity	-	3.4.11.9,6.3.2.17	R00942,R02237,R04241	COesterase,Sulfatase
1748_1	None	0.033	0.064227	0.094355	0.000199985	No hit passing threshold	0	0	5.83E-74	GM	NmrA-like family	-	-	-	NAD_binding_10
1749_1	None	0.046	0.00015	0.024728	1.71E-07	No hit passing threshold	0	0	No Annotation	No Annotation	No Annotation	No Annotation	No Annotation	No Annotation	No Annotation
1750_1	None	0.009	0.000109	0.105267	1.03E-07	No hit passing threshold	0	0	No Annotation	No Annotation	No Annotation	No Annotation	No Annotation	No Annotation	No Annotation
1751_1	None	0	0.000172	0.00415	0	No hit passing threshold	0	0	6.68E-16	DZ	guanyl-nucleotide exchange factor activity	RCCD1	-	-	Pkinase_Tyr,RCC1,RCC1_2
1752_1	None	0.001	0.000018	0.073745	1.33E-09	No hit passing threshold	0	0	4.03E-28	J	RWD	-	2.7.11.1	-	Pkinase,RWD
1753_1	None	0	0.000004	0.004088	0	No hit passing threshold	0	0	2.49E-06	D	protein tyrosine kinase activity	-	-	-	AAA_31,GNVR,ParA,Wzz
1754_1	None	0	0.000004	0.004088	0	No hit passing threshold	0	0	2.49E-06	D	protein tyrosine kinase activity	-	-	-	AAA_31,GNVR,ParA,Wzz
1755_1	None	0	0.000044	0.004088	0	No hit passing threshold	0	0	No Annotation	No Annotation	No Annotation	No Annotation	No Annotation	No Annotation	No Annotation
1756_1	None	0	0.000054	0.058582	0	No hit passing threshold	0	0	No Annotation	No Annotation	No Annotation	No Annotation	No Annotation	No Annotation	No Annotation
1757_1	None	0	0.000092	0.00665	0	N193_peroxiredoxin_(PRX)_family_protein,_typical_2-Cys_PRX_subfamily)	37.1	94.97487437	4.17E-151	O	Alkyl hydroperoxide reductase	ahpC	1.11.1.15	-	1-cysPrx_C,AhpC-TSA
1758_1	None	0	0.000155	0.098571	0	No hit passing threshold	0	0	1.58E-50	O	Heat shock chaperonin-binding motif.	-	-	-	TPR_1,TPR_8
1759_1	None	0.014	0.002592	0.01706	6.19E-07	No hit passing threshold	0	0	No Annotation	No Annotation	No Annotation	No Annotation	No Annotation	No Annotation	No Annotation
1760_1	None	0.001	0.000018	0.109166	1.96E-09	No hit passing threshold	0	0	1.85E-51	I	inositol-3-phosphate synthase activity	ino1	5.5.1.4	R07324	Inos-1-P_synth
1761_1	None	0	0	0.038414	0	No hit passing threshold	0	0	No Annotation	No Annotation	No Annotation	No Annotation	No Annotation	No Annotation	No Annotation
1762_1	None	0.001	0.001218	0.00414	5.04E-09	No hit passing threshold	0	0	8.67E-11	-	-	-	-	-	-
1763_1	None	0.001	0	0.004152	0	No hit passing threshold	0	0	4.54E-08	BKO	Macro domain	-	-	-	Macro
1764_1	None	0.002	0.000004	0.004089	3.27E-11	No hit passing threshold	0	0	No Annotation	No Annotation	No Annotation	No Annotation	No Annotation	No Annotation	No Annotation
1765_1	None	0.008	0.000694	0.004138	2.30E-08	No hit passing threshold	0	0	2.50E-25	Q	ABC-2 family transporter protein	-	-	-	ABC2_membrane_3,ABC_tran
1766_1	None	0.005	0.000019	0.098594	9.37E-09	No hit passing threshold	0	0	No Annotation	No Annotation	No Annotation	No Annotation	No Annotation	No Annotation	No Annotation
1767_1	None	0.047	0.618622	0.98443	0.028622533	No hit passing threshold	0	0	1.53E-21	G	Phosphoglycerate mutase family	-	-	-	His_Phos_1
1768_1	None	0.004	0.001142	0.006064	2.77E-08	No hit passing threshold	0	0	No Annotation	No Annotation	No Annotation	No Annotation	No Annotation	No Annotation	No Annotation
1769_1	None	0	0.000002	0.094688	0	No hit passing threshold	0	0	4.08E-15	-	-	-	-	-	-
1770_1	None	0	0.000194	0.004714	0	No hit passing threshold	0	0	7.12E-24	S	EF-hand, calcium binding motif	-	-	-	EF-hand_5
1771_1	None	0.66	0.020398	0.098565	0.001326949	No hit passing threshold	0	0	No Annotation	No Annotation	No Annotation	No Annotation	No Annotation	No Annotation	No Annotation
1772_1	None	0.065	0.111606	0.147967	0.00107341	No hit passing threshold	0	0	3.06E-35	V	ATPase activity, coupled to transmembrane movement of substances	-	-	-	ABC_membrane,ABC_tran
1773_1	None	0	0.000052	0.08776	0	No hit passing threshold	0	0	No Annotation	No Annotation	No Annotation	No Annotation	No Annotation	No Annotation	No Annotation
1774_1	None	0.001	0.001549	0.009009	1.40E-08	No hit passing threshold	0	0	2.33E-33	-	-	-	-	-	-
1775_1	None	0	0.000002	0.018972	0	No hit passing threshold	0	0	1.12E-41	S	TLD	-	-	-	BTB,BTB_2,TLD
1776_1	None	0.001	0.000011	0.004088	4.50E-11	No hit passing threshold	0	0	No Annotation	No Annotation	No Annotation	No Annotation	No Annotation	No Annotation	No Annotation
1777_1	None	0	0.000802	0.009345	0	No hit passing threshold	0	0	5.77E-05	Z	CAP_GLY	-	-	-	CAP_GLY
1778_1	None	0	0.00033	0.974833	0	No hit passing threshold	0	0	3.79E-19	U	WD40 repeats	ATG18	-	-	WD40
1779_1	None	0.022	0.000491	0.004182	4.52E-08	No hit passing threshold	0	0	No Annotation	No Annotation	No Annotation	No Annotation	No Annotation	No Annotation	No Annotation
1780_1	None	0	0	0.004094	0	No hit passing threshold	0	0	No Annotation	No Annotation	No Annotation	No Annotation	No Annotation	No Annotation	No Annotation
1781_1	None	0.006	0.021563	0.098559	1.28E-05	No hit passing threshold	0	0	No Annotation	No Annotation	No Annotation	No Annotation	No Annotation	No Annotation	No Annotation
1782_1	None	0.002	0.002407	0.04629	2.23E-07	No hit passing threshold	0	0	1.65E-84	C	COG0543 2-polyprenylphenol hydroxylase and related flavodoxin oxidoreductases	fre	1.16.1.3,1.17.1.1,1.5.1.41	R00097,R03391,R03392,R05705	FAD_binding_6,Fer2,NAD_binding_1
1783_1	None	0.132	0.000656	0.116554	1.01E-05	No hit passing threshold	0	0	No Annotation	No Annotation	No Annotation	No Annotation	No Annotation	No Annotation	No Annotation
1784_1	None	0	0.000004	0.089838	0	No hit passing threshold	0	0	No Annotation	No Annotation	No Annotation	No Annotation	No Annotation	No Annotation	No Annotation
1785_1	None	0.017	0.001096	0.145855	2.72E-06	No hit passing threshold	0	0	No Annotation	No Annotation	No Annotation	No Annotation	No Annotation	No Annotation	No Annotation
1786_1	None	0.001	0.000004	0.090497	3.62E-10	No hit passing threshold	0	0	3.14E-27	-	-	-	-	-	-
1787_1	None	0	0.000024	0.006008	0	No hit passing threshold	0	0	No Annotation	No Annotation	No Annotation	No Annotation	No Annotation	No Annotation	No Annotation
1788_1	None	0	0.000024	0.006008	0	No hit passing threshold	0	0	No Annotation	No Annotation	No Annotation	No Annotation	No Annotation	No Annotation	No Annotation
1789_1	None	0	0.001598	0.004225	0	No hit passing threshold	0	0	No Annotation	No Annotation	No Annotation	No Annotation	No Annotation	No Annotation	No Annotation
1790_1	None	0.016	0.353686	0.102979	0.000582756	No hit passing threshold	0	0	No Annotation	No Annotation	No Annotation	No Annotation	No Annotation	No Annotation	No Annotation
1791_1	None	0	0.000003	0.033901	0	No hit passing threshold	0	0	No Annotation	No Annotation	No Annotation	No Annotation	No Annotation	No Annotation	No Annotation
1792_1	None	0.312	0.000112	0.100531	3.51E-06	No hit passing threshold	0	0	No Annotation	No Annotation	No Annotation	No Annotation	No Annotation	No Annotation	No Annotation
1793_1	None	0.263	0.152024	0.937534	0.037484777	No hit passing threshold	0	0	No Annotation	No Annotation	No Annotation	No Annotation	No Annotation	No Annotation	No Annotation
1794_1	None	0.002	0.000011	0.097004	2.13E-09	No hit passing threshold	0	0	No Annotation	No Annotation	No Annotation	No Annotation	No Annotation	No Annotation	No Annotation
1795_1	None	0.002	0.000029	0.047796	2.77E-09	No hit passing threshold	0	0	8.02E-25	T	Domain always found downstream of DENN domain, found in a variety of signalling proteins	-	-	-	DENN,dDENN
1796_1	None	0	0	0.006064	0	No hit passing threshold	0	0	No Annotation	No Annotation	No Annotation	No Annotation	No Annotation	No Annotation	No Annotation
1797_1	None	0.037	0.20435	0.959831	0.007257234	No hit passing threshold	0	0	No Annotation	No Annotation	No Annotation	No Annotation	No Annotation	No Annotation	No Annotation
1798_1	None	0.001	0.002637	0.004099	1.08E-08	No hit passing threshold	0	0	1.05E-07	S	hedgehog receptor activity	PTCH1	-	-	Patched
1799_1	None	0.002	0.000316	0.151181	9.55E-08	No hit passing threshold	0	0	No Annotation	No Annotation	No Annotation	No Annotation	No Annotation	No Annotation	No Annotation
1800_1	None	0	0.000001	0.019239	0	No hit passing threshold	0	0	No Annotation	No Annotation	No Annotation	No Annotation	No Annotation	No Annotation	No Annotation
1801_1	None	0	0.014736	0.011444	0	No hit passing threshold	0	0	1.19E-17	-	-	-	-	-	-
1802_1	None	0	0.00033	0.004792	0	No hit passing threshold	0	0	3.04E-41	P	calcium, potassium:sodium antiporter activity	SLC24A2	-	-	Na_Ca_ex
1803_1	None	0.015	0.000002	0.004107	1.23E-10	No hit passing threshold	0	0	No Annotation	No Annotation	No Annotation	No Annotation	No Annotation	No Annotation	No Annotation
1804_1	None	0.015	0.085899	0.855625	0.00110246	No hit passing threshold	0	0	1.09E-49	O	Ring finger	-	1.14.19.1,2.3.2.27	R02222	zf-RING_2
1805_1	None	0.004	0.000011	0.098586	4.34E-09	No hit passing threshold	0	0	No Annotation	No Annotation	No Annotation	No Annotation	No Annotation	No Annotation	No Annotation
1806_1	None	0.012	0.000302	0.00606	2.20E-08	No hit passing threshold	0	0	No Annotation	No Annotation	No Annotation	No Annotation	No Annotation	No Annotation	No Annotation
1807_1	None	0.006	0.000189	0.099715	1.13E-07	No hit passing threshold	0	0	No Annotation	No Annotation	No Annotation	No Annotation	No Annotation	No Annotation	No Annotation
1808_1	None	0	0.008498	0.098888	0	No hit passing threshold	0	0	1.93E-13	T	Semialdehyde dehydrogenase, NAD binding domain	-	-	-	NAD_binding_10
1809_1	None	0.001	0.001564	0.005179	8.10E-09	No hit passing threshold	0	0	No Annotation	No Annotation	No Annotation	No Annotation	No Annotation	No Annotation	No Annotation
1810_1	None	0.068	0.01146	0.651214	0.000507478	No hit passing threshold	0	0	No Annotation	No Annotation	No Annotation	No Annotation	No Annotation	No Annotation	No Annotation
1811_1	None	0	0.000005	0.005232	0	No hit passing threshold	0	0	1.41E-24	-	-	-	-	-	-
1812_1	None	0.006	0.00021	0.007337	9.24E-09	No hit passing threshold	0	0	No Annotation	No Annotation	No Annotation	No Annotation	No Annotation	No Annotation	No Annotation
1813_1	None	0	0.000014	0.098545	0	No hit passing threshold	0	0	No Annotation	No Annotation	No Annotation	No Annotation	No Annotation	No Annotation	No Annotation
1814_1	None	0.002	0.000007	0.098573	1.38E-09	No hit passing threshold	0	0	3.58E-40	S	outer dynein arm assembly	-	-	-	-
1815_1	None	0.011	0.059725	0.77027	0.000506048	No hit passing threshold	0	0	1.45E-22	O	Xylanase inhibitor N-terminal	-	-	-	TAXi_N
1816_1	None	0.007	0.000165	0.004161	4.81E-09	No hit passing threshold	0	0	9.11E-63	M	Mandelate racemase / muconate lactonizing enzyme, C-terminal domain	-	-	-	MR_MLE_C,MR_MLE_N
1817_1	None	0.002	0.000029	0.004449	2.58E-10	No hit passing threshold	0	0	9.69E-60	C	electron transfer activity	-	-	-	-
1818_1	None	0.029	0.001084	0.172224	5.41E-06	No hit passing threshold	0	0	7.25E-13	O	post-chaperonin tubulin folding pathway	TBCD	-	-	TFCD_C
1819_1	None	0.004	0.000007	0.004673	1.31E-10	No hit passing threshold	0	0	4.18E-64	H	Required for both de novo synthesis of the corrin ring for the assimilation of exogenous corrinoids. Participates in the adenosylation of a variety of incomplete and complete corrinoids	btuR	2.5.1.17	R01492,R05220,R07268	Co_AT_N,CobA_CobO_BtuR
1820_1	None	0	0.00049	0.098369	0	No hit passing threshold	0	0	No Annotation	No Annotation	No Annotation	No Annotation	No Annotation	No Annotation	No Annotation
1821_1	None	0	0.000014	0.014649	0	No hit passing threshold	0	0	1.73E-58	M	Polysaccharide biosynthesis/export protein	-	-	-	Poly_export,SLBB
1822_1	None	0	0.000228	0.004088	0	No hit passing threshold	0	0	No Annotation	No Annotation	No Annotation	No Annotation	No Annotation	No Annotation	No Annotation
1823_1	None	0.002	0.003357	0.099039	6.65E-07	No hit passing threshold	0	0	5.06E-17	U	Belongs to the TRAFAC class dynamin-like GTPase superfamily. Dynamin Fzo YdjA family	-	-	-	Dynamin_M,Dynamin_N,GED
1824_1	None	0.001	0.003329	0.004876	1.62E-08	No hit passing threshold	0	0	No Annotation	No Annotation	No Annotation	No Annotation	No Annotation	No Annotation	No Annotation
1825_1	None	0.018	0.000038	0.122798	8.40E-08	No hit passing threshold	0	0	0.000291	-	-	-	-	-	-
1826_1	None	0.004	0.000338	0.044066	5.96E-08	No hit passing threshold	0	0	5.41E-08	Z	Functions as component of the Arp2 3 complex which is involved in regulation of actin polymerization and together with an activating nucleation-promoting factor (NPF) mediates the formation of branched actin networks	-	-	-	P16-Arc
1827_1	None	0.001	0.000035	0.098655	3.45E-09	No hit passing threshold	0	0	No Annotation	No Annotation	No Annotation	No Annotation	No Annotation	No Annotation	No Annotation
1828_1	None	0	0.000012	0.00409	0	No hit passing threshold	0	0	9.96E-09	O	Ring finger	-	-	-	-
1829_1	None	0.006	0.001491	0.098609	8.82E-07	No hit passing threshold	0	0	9.99E-32	J	May function in recognizing stalled ribosomes and triggering endonucleolytic cleavage of the mRNA, a mechanism to release non-functional ribosomes and degrade damaged mRNAs	-	-	-	eRF1_1
1830_1	None	0	0.000005	0.00413	0	No hit passing threshold	0	0	No Annotation	No Annotation	No Annotation	No Annotation	No Annotation	No Annotation	No Annotation
1831_1	None	0.004	0.000307	0.098304	1.21E-07	No hit passing threshold	0	0	No Annotation	No Annotation	No Annotation	No Annotation	No Annotation	No Annotation	No Annotation
1832_1	None	0.426	0.107218	0.236296	0.010792789	No hit passing threshold	0	0	8.23E-36	T	Protein of unknown function (DUF1336)	-	-	-	DUF1336,PH,START
1833_1	None	0.082	0.040093	0.07021	0.000230824	No hit passing threshold	0	0	6.48E-06	G	Major facilitator superfamily	-	-	-	MFS_1
1834_1	None	0.026	0.028979	0.097442	7.34E-05	No hit passing threshold	0	0	0.000506	TU	PH domain associated with Beige/BEACH	NBEAL1	-	-	Beach,DUF4704,DUF4800,PH_BEACH,WD40
1835_1	None	0.068	0.07404	0.103339	0.000520283	No hit passing threshold	0	0	3.57E-29	O	Participates actively in the response to hyperosmotic and heat shock by preventing the aggregation of stress-denatured proteins, in association with DnaK and GrpE. It is the nucleotide exchange factor for DnaK and may function as a thermosensor. Unfolded proteins bind initially to DnaJ	grpE	-	-	GrpE
1836_1	None	0.01	0.000006	0.009383	5.63E-10	No hit passing threshold	0	0	No Annotation	No Annotation	No Annotation	No Annotation	No Annotation	No Annotation	No Annotation
1837_1	None	0.001	0.000012	0.025697	3.08E-10	No hit passing threshold	0	0	No Annotation	No Annotation	No Annotation	No Annotation	No Annotation	No Annotation	No Annotation
1838_1	None	0	0.000171	0.085997	0	No hit passing threshold	0	0	No Annotation	No Annotation	No Annotation	No Annotation	No Annotation	No Annotation	No Annotation
1839_1	None	0.006	0.00004	0.097837	2.35E-08	No hit passing threshold	0	0	1.22E-05	O	Ubiquitin domain-containing protein	-	-	-	UBA,ubiquitin
1840_1	None	0.003	0.001109	0.004217	1.40E-08	No hit passing threshold	0	0	1.48E-29	O	Hsp20/alpha crystallin family	hspA-1	-	-	HSP20
1841_1	None	0.008	0.000543	0.03161	1.37E-07	No hit passing threshold	0	0	2.86E-14	K	GTP binding	GNL2	-	-	MMR_HSR1,NGP1NT
1842_1	None	0.066	0.00126	0.85433	7.10E-05	No hit passing threshold	0	0	No Annotation	No Annotation	No Annotation	No Annotation	No Annotation	No Annotation	No Annotation
1843_1	None	0.006	0.00004	0.004089	9.81E-10	No hit passing threshold	0	0	No Annotation	No Annotation	No Annotation	No Annotation	No Annotation	No Annotation	No Annotation
1844_1	None	0.036	0.000059	0.004094	8.70E-09	No hit passing threshold	0	0	4.23E-05	O	zinc-RING finger domain	-	-	-	zf-C3HC4_3,zf-TRAF
1845_1	None	0.188	0.004531	0.004182	3.56E-06	No hit passing threshold	0	0	No Annotation	No Annotation	No Annotation	No Annotation	No Annotation	No Annotation	No Annotation
1846_1	None	0.037	0.003533	0.010059	1.31E-06	No hit passing threshold	0	0	No Annotation	No Annotation	No Annotation	No Annotation	No Annotation	No Annotation	No Annotation
1847_1	None	0.205	0.124219	0.082494	0.002100701	No hit passing threshold	0	0	No Annotation	No Annotation	No Annotation	No Annotation	No Annotation	No Annotation	No Annotation
1848_1	None	0.013	0.000054	0.093045	6.53E-08	No hit passing threshold	0	0	No Annotation	No Annotation	No Annotation	No Annotation	No Annotation	No Annotation	No Annotation
1849_1	None	0	0.000005	0.004247	0	No hit passing threshold	0	0	No Annotation	No Annotation	No Annotation	No Annotation	No Annotation	No Annotation	No Annotation
1850_1	None	0.221	0.265851	0.881994	0.051819856	No hit passing threshold	0	0	No Annotation	No Annotation	No Annotation	No Annotation	No Annotation	No Annotation	No Annotation
1851_1	None	0	0.000002	0.004088	0	No hit passing threshold	0	0	No Annotation	No Annotation	No Annotation	No Annotation	No Annotation	No Annotation	No Annotation
1852_1	None	0.001	0.000015	0.01748	2.62E-10	No hit passing threshold	0	0	2.78E-30	NU	Type IV pilus assembly protein PilM;	pilM	-	-	PilM_2
1853_1	None	0.009	0.058723	0.187764	9.92E-05	No hit passing threshold	0	0	No Annotation	No Annotation	No Annotation	No Annotation	No Annotation	No Annotation	No Annotation
1854_1	None	0.001	0.000023	0.098581	2.27E-09	No hit passing threshold	0	0	No Annotation	No Annotation	No Annotation	No Annotation	No Annotation	No Annotation	No Annotation
1855_1	None	0	0.000235	0.044088	0	No hit passing threshold	0	0	3.91E-09	T	Histidine kinase-, DNA gyrase B-, and HSP90-like ATPase	-	-	-	HATPase_c,HisKA,PAS_9
1856_1	None	0.01	0.003071	0.098477	3.02E-06	No hit passing threshold	0	0	1.01E-86	D	Involved in protein export. Acts as a chaperone by maintaining the newly synthesized protein in an open conformation. Functions as a peptidyl-prolyl cis-trans isomerase	tig	-	-	FKBP_C,Trigger_C,Trigger_N
1857_1	None	0.002	0.000027	0.099201	5.36E-09	No hit passing threshold	0	0	1.35E-06	KLT	serine threonine protein kinase	prkC	2.7.11.1	-	PASTA,Pkinase
1858_1	None	0	0.000054	0.004833	0	No hit passing threshold	0	0	1.59E-05	T	protein serine/threonine phosphatase activity	-	2.7.11.12,3.1.3.16	-	PP2C,Pkinase,cNMP_binding
1859_1	None	0.015	0.17036	0.006064	1.55E-05	No hit passing threshold	0	0	1.74E-47	U	The coatomer is a cytosolic protein complex that binds to dilysine motifs and reversibly associates with Golgi non- clathrin-coated vesicles, which further mediate biosynthetic protein transport from the ER, via the Golgi up to the trans Golgi network. Coatomer complex is required for budding from Golgi membranes, and is essential for the retrograde Golgi-to-ER transport of dilysine-tagged protei…	-	-	-	Adaptin_N,Coatamer_beta_C,Coatomer_b_Cpla
1860_1	None	0.03	0.134857	0.474199	0.001918472	No hit passing threshold	0	0	9.08E-07	NPTU	LTXXQ motif family protein	-	-	-	LTXXQ
1861_1	None	0.003	0.000533	0.004496	7.19E-09	No hit passing threshold	0	0	5.21E-05	C	Biotin carboxylase C-terminal domain	-	6.4.1.4	R04138	Biotin_carb_C,Biotin_carb_N,Biotin_lipoyl,CPSase_L_D2
1862_1	None	0.005	0.000464	0.081017	1.88E-07	No hit passing threshold	0	0	6.81E-15	L	IMG reference gene	-	-	-	DDE_Tnp_1
1863_1	None	0	0.000014	0.067588	0	No hit passing threshold	0	0	5.28E-48	Q	ABC transporter transmembrane region	-	-	-	ABC_membrane,ABC_tran
1864_1	None	0	0.000015	0.080134	0	No hit passing threshold	0	0	4.40E-37	K	DNA-dependent RNA polymerase catalyzes the transcription of DNA into RNA using the four ribonucleoside triphosphates as substrates	rpoC	2.7.7.6	R00435,R00441,R00442,R00443	RNA_pol_Rpb1_1,RNA_pol_Rpb1_2,RNA_pol_Rpb1_3,RNA_pol_Rpb1_4,RNA_pol_Rpb1_5
1865_1	None	0.033	0.000085	0.093515	2.62E-07	No hit passing threshold	0	0	No Annotation	No Annotation	No Annotation	No Annotation	No Annotation	No Annotation	No Annotation
1866_1	None	0	0.000214	0.004088	0	No hit passing threshold	0	0	0.00023	J	Pfam:Methyltransf_26	-	-	-	MTS
1867_1	None	0.001	0.000014	0.098622	1.38E-09	No hit passing threshold	0	0	2.06E-58	S	beta-keto acid cleavage enzyme	-	2.3.1.247	R10564	BKACE
1868_1	None	0.042	0.000206	0.005971	5.17E-08	No hit passing threshold	0	0	No Annotation	No Annotation	No Annotation	No Annotation	No Annotation	No Annotation	No Annotation
1869_1	None	0	0	0.09157	0	No hit passing threshold	0	0	3.48E-95	Q	ABC transporter	-	3.6.3.44	-	ABC_membrane,ABC_tran
1870_1	None	0.176	0.046942	0.099022	0.000818099	No hit passing threshold	0	0	No Annotation	No Annotation	No Annotation	No Annotation	No Annotation	No Annotation	No Annotation
1871_1	None	0.004	0.000575	0.004968	1.14E-08	No hit passing threshold	0	0	1.59E-45	U	Adaptins are components of the adaptor complexes which link clathrin to receptors in coated vesicles. Clathrin-associated protein complexes are believed to interact with the cytoplasmic tails of membrane proteins, leading to their selection and concentration	-	-	-	Adaptin_N,Alpha_adaptinC2,Alpha_adaptin_C
1872_1	None	0.003	0.000014	0.09863	4.14E-09	No hit passing threshold	0	0	No Annotation	No Annotation	No Annotation	No Annotation	No Annotation	No Annotation	No Annotation
1873_1	None	0	0.000001	0.022659	0	No hit passing threshold	0	0	3.58E-64	BDL	AAA domain	-	-	-	AAA_23
1874_1	None	0	0	0.098465	0	No hit passing threshold	0	0	2.14E-81	F	Phosphoribosylformylglycinamidine synthase involved in the purines biosynthetic pathway. Catalyzes the ATP-dependent conversion of formylglycinamide ribonucleotide (FGAR) and glutamine to yield formylglycinamidine ribonucleotide (FGAM) and glutamate	purL	6.3.5.3	R04463	AIRS_C,GATase_5
1875_1	None	0.006	0.011804	0.011405	8.08E-07	No hit passing threshold	0	0	No Annotation	No Annotation	No Annotation	No Annotation	No Annotation	No Annotation	No Annotation
1876_1	None	0	0	0.004088	0	No hit passing threshold	0	0	4.70E-09	O	TNF receptor-associated factor	TRAF5	-	-	zf-C3HC4,zf-TRAF
1877_1	None	0.006	0.000168	0.0926	9.33E-08	No hit passing threshold	0	0	No Annotation	No Annotation	No Annotation	No Annotation	No Annotation	No Annotation	No Annotation
1878_1	None	0.001	0.000467	0.004113	1.92E-09	No hit passing threshold	0	0	No Annotation	No Annotation	No Annotation	No Annotation	No Annotation	No Annotation	No Annotation
1879_1	None	0.001	0.000024	0.098591	2.37E-09	No hit passing threshold	0	0	6.08E-29	K	DNA-dependent RNA polymerase catalyzes the transcription of DNA into RNA using the four ribonucleoside triphosphates as substrates	rpoA	2.7.7.6	R00435,R00441,R00442,R00443	RNA_pol_A_CTD,RNA_pol_A_bac,RNA_pol_L
1880_1	None	0.02	0.002078	0.005228	2.17E-07	No hit passing threshold	0	0	No Annotation	No Annotation	No Annotation	No Annotation	No Annotation	No Annotation	No Annotation
1881_1	None	0.001	0.000161	0.092362	1.49E-08	No hit passing threshold	0	0	2.47E-43	M	Glycosyl transferase family 2	-	-	-	Glycos_transf_2
1882_1	None	0	0.024114	0.02088	0	No hit passing threshold	0	0	1.95E-44	M	Glycosyl transferase family 2	-	-	-	Glycos_transf_2
1883_1	None	0.005	0.000008	0.004245	1.70E-10	No hit passing threshold	0	0	No Annotation	No Annotation	No Annotation	No Annotation	No Annotation	No Annotation	No Annotation
1884_1	None	0.004	0.003886	0.098589	1.53E-06	No hit passing threshold	0	0	1.02E-30	-	-	-	-	-	-
1885_1	None	0.006	0.000147	0.00864	7.62E-09	No hit passing threshold	0	0	No Annotation	No Annotation	No Annotation	No Annotation	No Annotation	No Annotation	No Annotation
1886_1	None	0.487	0.074516	0.123804	0.00449276	No hit passing threshold	0	0	No Annotation	No Annotation	No Annotation	No Annotation	No Annotation	No Annotation	No Annotation
1887_1	None	0	0	0.098596	0	No hit passing threshold	0	0	No Annotation	No Annotation	No Annotation	No Annotation	No Annotation	No Annotation	No Annotation
1888_1	None	0.399	0.000287	0.006014	6.89E-07	No hit passing threshold	0	0	No Annotation	No Annotation	No Annotation	No Annotation	No Annotation	No Annotation	No Annotation
1889_1	None	0.02	0.043677	0.006009	5.25E-06	No hit passing threshold	0	0	1.54E-07	U	dnase i-like protein	-	3.1.3.36	R04404,R09827	Exo_endo_phos,RhoGAP
1890_1	None	0.098	0.391448	0.972233	0.037296709	No hit passing threshold	0	0	No Annotation	No Annotation	No Annotation	No Annotation	No Annotation	No Annotation	No Annotation
1891_1	None	0	0.001991	0.098582	0	No hit passing threshold	0	0	No Annotation	No Annotation	No Annotation	No Annotation	No Annotation	No Annotation	No Annotation
1892_1	None	0	0.000047	0.004237	0	No hit passing threshold	0	0	1.29E-86	G	fructose-bisphosphate aldolase	fbaA	4.1.2.13	R01068,R01070,R01829,R02568	F_bP_aldolase
1893_1	None	0	0.000012	0.092608	0	No hit passing threshold	0	0	No Annotation	No Annotation	No Annotation	No Annotation	No Annotation	No Annotation	No Annotation
1894_1	None	0.001	0.000023	0.004089	9.40E-11	No hit passing threshold	0	0	No Annotation	No Annotation	No Annotation	No Annotation	No Annotation	No Annotation	No Annotation
1895_1	None	0	0.000002	0.004344	0	No hit passing threshold	0	0	No Annotation	No Annotation	No Annotation	No Annotation	No Annotation	No Annotation	No Annotation
1896_1	None	0.001	0.000042	0.098371	4.13E-09	No hit passing threshold	0	0	No Annotation	No Annotation	No Annotation	No Annotation	No Annotation	No Annotation	No Annotation
1897_1	None	0.003	0.000025	0.004088	3.07E-10	No hit passing threshold	0	0	No Annotation	No Annotation	No Annotation	No Annotation	No Annotation	No Annotation	No Annotation
1898_1	None	0.002	0.000311	0.005398	3.36E-09	No hit passing threshold	0	0	8.41E-32	O	CAS1 domain-containing protein	-	2.3.1.45	-	Cas1_AcylT
1899_1	None	0.02	0.007704	0.004619	7.12E-07	No hit passing threshold	0	0	No Annotation	No Annotation	No Annotation	No Annotation	No Annotation	No Annotation	No Annotation
1900_1	None	0.024	0.000019	0.004091	1.87E-09	No hit passing threshold	0	0	No Annotation	No Annotation	No Annotation	No Annotation	No Annotation	No Annotation	No Annotation
1901_1	None	0.001	0.001418	0.004088	5.80E-09	No hit passing threshold	0	0	No Annotation	No Annotation	No Annotation	No Annotation	No Annotation	No Annotation	No Annotation
1902_1	None	0.035	0.000167	0.10449	6.11E-07	No hit passing threshold	0	0	No Annotation	No Annotation	No Annotation	No Annotation	No Annotation	No Annotation	No Annotation
1903_1	None	0.008	0.001701	0.005862	7.98E-08	No hit passing threshold	0	0	No Annotation	No Annotation	No Annotation	No Annotation	No Annotation	No Annotation	No Annotation
1904_1	None	0.006	0.001041	0.004157	2.60E-08	No hit passing threshold	0	0	1.13E-16	T	Phosphatidylinositol-3,4,5-trisphosphate 3-phosphatase. Source PGD	-	-	-	DSPc,PTEN_C2
1905_1	None	0.032	0.000747	0.00409	9.78E-08	No hit passing threshold	0	0	1.60E-12	O	regulation of protein catabolic process	PSMD1	-	-	HEAT_2,PC_rep
1906_1	None	0.123	0.251187	0.015277	0.000471998	No hit passing threshold	0	0	4.08E-32	-	-	-	-	-	-
1907_1	None	0.009	0.000336	0.015642	4.73E-08	No hit passing threshold	0	0	No Annotation	No Annotation	No Annotation	No Annotation	No Annotation	No Annotation	No Annotation
1908_1	None	0.001	0.000047	0.035977	1.69E-09	No hit passing threshold	0	0	7.02E-102	S	ATPase (AAA	-	-	R00294	AAA_5,CbbQ_C
1909_1	None	0	0.000006	0.084806	0	No hit passing threshold	0	0	No Annotation	No Annotation	No Annotation	No Annotation	No Annotation	No Annotation	No Annotation
1910_1	None	0.009	0.007164	0.004102	2.64E-07	No hit passing threshold	0	0	1.74E-64	S	Glutamine amidotransferases class-II	-	-	-	GATase_4
1911_1	None	0.018	0.000003	0.092639	5.00E-09	No hit passing threshold	0	0	7.70E-66	D	Belongs to the protein kinase superfamily	-	2.7.11.22,2.7.11.23	-	Pkinase
1912_1	None	0.038	0.004775	0.08257	1.50E-05	No hit passing threshold	0	0	No Annotation	No Annotation	No Annotation	No Annotation	No Annotation	No Annotation	No Annotation
1913_1	None	0.006	0	0.098839	0	No hit passing threshold	0	0	No Annotation	No Annotation	No Annotation	No Annotation	No Annotation	No Annotation	No Annotation
1914_1	None	0.005	0.005285	0.004594	1.21E-07	No hit passing threshold	0	0	2.12E-46	P	Destroys radicals which are normally produced within the cells and which are toxic to biological systems	-	1.15.1.1	-	Sod_Fe_C,Sod_Fe_N
1915_1	None	0	0.000002	0.007644	0	No hit passing threshold	0	0	8.76E-15	T	Rrna-processing protein utp23	UTP23	-	-	Fcf1
1916_1	None	0.007	0.000026	0.010791	1.96E-09	No hit passing threshold	0	0	5.76E-42	O	X-domain of DnaJ-containing	-	-	-	DnaJ,DnaJ-X
1917_1	None	0	0.000167	0.096948	0	No hit passing threshold	0	0	3.62E-46	A	nuclear-transcribed mRNA catabolic process, nonsense-mediated decay	-	-	-	MIF4G,Upf2
1918_1	None	0	0.000051	0.004096	0	No hit passing threshold	0	0	No Annotation	No Annotation	No Annotation	No Annotation	No Annotation	No Annotation	No Annotation
1919_1	None	0	0.000051	0.004096	0	No hit passing threshold	0	0	No Annotation	No Annotation	No Annotation	No Annotation	No Annotation	No Annotation	No Annotation
1920_1	None	0.002	0.000025	0.086126	4.31E-09	No hit passing threshold	0	0	No Annotation	No Annotation	No Annotation	No Annotation	No Annotation	No Annotation	No Annotation
1921_1	None	0	0	0.044223	0	No hit passing threshold	0	0	6.52E-15	S	Synaptotagmin-like mitochondrial-lipid-binding domain	-	-	-	C2,SMP_LBD
1922_1	None	0	0.000077	0.09881	0	No hit passing threshold	0	0	9.33E-27	M	COG3210 Large exoproteins involved in heme utilization or adhesion	-	-	-	FG-GAP_2
1923_1	None	0	0.000035	0.004125	0	No hit passing threshold	0	0	2.45E-39	U	Component of the coat protein complex II (COPII) which promotes the formation of transport vesicles from the endoplasmic reticulum (ER). The coat has two main functions, the physical deformation of the endoplasmic reticulum membrane into vesicles and the selection of cargo molecules. It also functions as a component of the nuclear pore complex (NPC). NPC components, collectively referred to as nu…	SEC13	-	-	ANAPC4_WD40,WD40
1924_1	None	0.016	0.008943	0.004186	5.99E-07	No hit passing threshold	0	0	3.13E-98	S	PFAM FAD-dependent pyridine nucleotide-disulphide oxidoreductase	-	1.8.5.4	R10152	Pyr_redox_2
1925_1	None	0	0.000181	0.004145	0	No hit passing threshold	0	0	3.30E-18	A	Cyclophilin type peptidyl-prolyl cis-trans isomerase/CLD	-	5.2.1.8	-	Pro_isomerase,RRM_1
1926_1	None	0.001	0	0.098554	0	No hit passing threshold	0	0	No Annotation	No Annotation	No Annotation	No Annotation	No Annotation	No Annotation	No Annotation
1927_1	None	0	0.000003	0.036986	0	No hit passing threshold	0	0	2.12E-10	-	-	-	-	-	-
1928_1	None	0.002	0.000052	0.096346	1.00E-08	No hit passing threshold	0	0	6.22E-55	Q	ABC transporter transmembrane region	-	-	-	ABC_membrane,ABC_tran
1929_1	None	0	0	0.004088	0	No hit passing threshold	0	0	No Annotation	No Annotation	No Annotation	No Annotation	No Annotation	No Annotation	No Annotation
1930_1	None	0.013	0.000011	0.091012	1.30E-08	No hit passing threshold	0	0	No Annotation	No Annotation	No Annotation	No Annotation	No Annotation	No Annotation	No Annotation
1931_1	None	0.061	0.000241	0.10032	1.47E-06	No hit passing threshold	0	0	No Annotation	No Annotation	No Annotation	No Annotation	No Annotation	No Annotation	No Annotation
1932_1	None	0	0.002849	0.021381	0	No hit passing threshold	0	0	2.75E-51	S	Protein of unknown function (DUF1445)	-	-	-	DUF1445
1933_1	None	0	0.001004	0.098568	0	No hit passing threshold	0	0	2.48E-23	T	Adenylyl- / guanylyl cyclase, catalytic domain	-	-	-	Guanylate_cyc,Reg_prop,Y_Y_Y
1934_1	None	0	0.000998	0.09732	0	No hit passing threshold	0	0	1.24E-43	G	glyceraldehyde-3-phosphate dehydrogenase (NAD(P)+) (phosphorylating) activity	-	1.2.1.12	R01061	Gp_dh_C,Gp_dh_N
1935_1	None	0	0.000051	0.004944	0	No hit passing threshold	0	0	No Annotation	No Annotation	No Annotation	No Annotation	No Annotation	No Annotation	No Annotation
1936_1	None	0.022	0.001963	0.010574	4.57E-07	No hit passing threshold	0	0	4.56E-11	O	Belongs to the peptidase C19 family	UBP5	3.4.19.12	-	DUSP,UCH,USP7_C2
1937_1	None	0	0.000036	0.085647	0	No hit passing threshold	0	0	4.21E-08	S	Domain of unknown function (DUF4116)	-	-	-	DUF4116,Pkinase
1938_1	None	0.03	0.001918	0.791611	4.55E-05	No hit passing threshold	0	0	No Annotation	No Annotation	No Annotation	No Annotation	No Annotation	No Annotation	No Annotation
1939_1	None	0.001	0.000567	0.00414	2.35E-09	No hit passing threshold	0	0	No Annotation	No Annotation	No Annotation	No Annotation	No Annotation	No Annotation	No Annotation
1940_1	None	0.022	0.114399	0.162825	0.000409794	No hit passing threshold	0	0	1.48E-06	U	N-terminal region of Chorein or VPS13	-	-	-	Chorein_N
1941_1	None	0.003	0	0.004088	0	No hit passing threshold	0	0	No Annotation	No Annotation	No Annotation	No Annotation	No Annotation	No Annotation	No Annotation
1942_1	None	0.001	0.000346	0.007288	2.52E-09	No hit passing threshold	0	0	3.30E-61	L	domain in TBC and LysM domain containing proteins	-	-	-	TLD
1943_1	None	0.001	0.004252	0.098448	4.19E-07	No hit passing threshold	0	0	9.16E-34	T	histidine kinase A domain protein	-	-	-	GerE,HATPase_c,HisKA,PAS_4,Response_reg,SpoIIE
1944_1	None	0.02	0.001238	0.098076	2.43E-06	No hit passing threshold	0	0	5.83E-16	KLT	Histidine kinase-, DNA gyrase B-, and HSP90-like ATPase	-	-	-	AAA_16,GAF,Guanylate_cyc,HATPase_c,HisKA,Pkinase
1945_1	None	0	0.000005	0.092269	0	No hit passing threshold	0	0	4.20E-06	-	-	-	-	-	-
1946_1	None	0.001	0.024489	0.092064	2.25E-06	No hit passing threshold	0	0	No Annotation	No Annotation	No Annotation	No Annotation	No Annotation	No Annotation	No Annotation
1947_1	None	0	0.000005	0.004099	0	No hit passing threshold	0	0	4.11E-99	C	PFAM CO dehydrogenase acetyl-CoA synthase delta subunit	-	2.1.1.245	R09096,R10219,R10243	CdhD
1948_1	None	0.046	0.397878	0.989402	0.018108419	No hit passing threshold	0	0	4.76E-10	-	-	-	-	-	-
1949_1	None	0.003	0.000014	0.004635	1.95E-10	No hit passing threshold	0	0	2.61E-63	-	-	-	-	-	-
1950_1	None	0.001	0.000154	0.005103	7.86E-10	No hit passing threshold	0	0	No Annotation	No Annotation	No Annotation	No Annotation	No Annotation	No Annotation	No Annotation
1951_1	None	0.018	0.000808	0.006074	8.83E-08	No hit passing threshold	0	0	No Annotation	No Annotation	No Annotation	No Annotation	No Annotation	No Annotation	No Annotation
1952_1	None	0.019	0.000824	0.006074	9.51E-08	No hit passing threshold	0	0	No Annotation	No Annotation	No Annotation	No Annotation	No Annotation	No Annotation	No Annotation
1953_1	None	0.002	0.000003	0.098532	5.91E-10	No hit passing threshold	0	0	No Annotation	No Annotation	No Annotation	No Annotation	No Annotation	No Annotation	No Annotation
1954_1	None	0.01	0.005414	0.981788	5.32E-05	No hit passing threshold	0	0	1.01E-06	IQ	Belongs to the short-chain dehydrogenases reductases (SDR) family	-	-	-	adh_short
1955_1	None	0.491	0.234951	0.984461	0.113568347	No hit passing threshold	0	0	No Annotation	No Annotation	No Annotation	No Annotation	No Annotation	No Annotation	No Annotation
1956_1	None	0.069	0.031713	0.098607	0.000215772	No hit passing threshold	0	0	No Annotation	No Annotation	No Annotation	No Annotation	No Annotation	No Annotation	No Annotation
1957_1	None	0.004	0.000002	0.09845	7.88E-10	No hit passing threshold	0	0	No Annotation	No Annotation	No Annotation	No Annotation	No Annotation	No Annotation	No Annotation
1958_1	None	0.001	0.000459	0.09858	4.52E-08	No hit passing threshold	0	0	No Annotation	No Annotation	No Annotation	No Annotation	No Annotation	No Annotation	No Annotation
1959_1	None	0.002	0.000018	0.098818	3.56E-09	No hit passing threshold	0	0	No Annotation	No Annotation	No Annotation	No Annotation	No Annotation	No Annotation	No Annotation
1960_1	None	0.001	0.000012	0.097669	1.17E-09	No hit passing threshold	0	0	5.15E-70	BDLT	FATC	TRA1	-	-	FAT,FATC,PI3_PI4_kinase
1961_1	None	0	0.000228	0.004089	0	No hit passing threshold	0	0	No Annotation	No Annotation	No Annotation	No Annotation	No Annotation	No Annotation	No Annotation
1962_1	None	0.021	0.030425	0.045899	2.93E-05	No hit passing threshold	0	0	No Annotation	No Annotation	No Annotation	No Annotation	No Annotation	No Annotation	No Annotation
1963_1	None	0.001	0.000014	0.006064	8.49E-11	No hit passing threshold	0	0	No Annotation	No Annotation	No Annotation	No Annotation	No Annotation	No Annotation	No Annotation
1964_1	None	0.007	0.000165	0.097292	1.12E-07	No hit passing threshold	0	0	1.38E-09	S	Hydrolyzes cAMP to 5'-AMP. Plays an important regulatory role in modulating the intracellular concentration of cAMP, thereby influencing cAMP-dependent processes	-	-	-	-
1965_1	None	0.013	0.000611	0.064172	5.10E-07	No hit passing threshold	0	0	No Annotation	No Annotation	No Annotation	No Annotation	No Annotation	No Annotation	No Annotation
1966_1	None	0.001	0.000002	0.004095	8.19E-12	No hit passing threshold	0	0	No Annotation	No Annotation	No Annotation	No Annotation	No Annotation	No Annotation	No Annotation
1967_1	None	0.031	0.000313	0.099845	9.69E-07	No hit passing threshold	0	0	6.98E-61	J	eRF1_1	-	-	-	eRF1_1,eRF1_2,eRF1_3
1968_1	None	0.001	0.000857	0.098388	8.43E-08	No hit passing threshold	0	0	1.28E-22	PT	calcium ion transport	-	-	-	VWA,VWA_2,VWA_3
1969_1	None	0.01	0	0.004211	0	No hit passing threshold	0	0	No Annotation	No Annotation	No Annotation	No Annotation	No Annotation	No Annotation	No Annotation
1970_1	None	0.008	0	0.004088	0	No hit passing threshold	0	0	No Annotation	No Annotation	No Annotation	No Annotation	No Annotation	No Annotation	No Annotation
1971_1	None	0.242	0.000593	0.983868	0.000141191	No hit passing threshold	0	0	No Annotation	No Annotation	No Annotation	No Annotation	No Annotation	No Annotation	No Annotation
1972_1	None	0.005	0.013676	0.140539	9.61E-06	No hit passing threshold	0	0	No Annotation	No Annotation	No Annotation	No Annotation	No Annotation	No Annotation	No Annotation
1973_1	None	0.001	0.000013	0.004088	5.31E-11	No hit passing threshold	0	0	No Annotation	No Annotation	No Annotation	No Annotation	No Annotation	No Annotation	No Annotation
1974_1	None	0.013	0.240274	0.104325	0.000325866	No hit passing threshold	0	0	0.000456	U	Vacuolar sorting-associated protein 13, N-terminal	-	-	-	Chorein_N,VPS13
1975_1	None	0.138	0.078101	0.984748	0.010613553	No hit passing threshold	0	0	No Annotation	No Annotation	No Annotation	No Annotation	No Annotation	No Annotation	No Annotation
1976_1	None	0.322	0.009633	0.119953	0.000372073	No hit passing threshold	0	0	No Annotation	No Annotation	No Annotation	No Annotation	No Annotation	No Annotation	No Annotation
1977_1	None	0.322	0.009633	0.119953	0.000372073	No hit passing threshold	0	0	No Annotation	No Annotation	No Annotation	No Annotation	No Annotation	No Annotation	No Annotation
1978_1	None	0.011	0.00586	0.018153	1.17E-06	No hit passing threshold	0	0	No Annotation	No Annotation	No Annotation	No Annotation	No Annotation	No Annotation	No Annotation
1979_1	None	0.086	0.005176	0.118764	5.29E-05	No hit passing threshold	0	0	2.02E-27	-	-	-	-	-	-
1980_1	None	0	0.000004	0.004772	0	No hit passing threshold	0	0	No Annotation	No Annotation	No Annotation	No Annotation	No Annotation	No Annotation	No Annotation
1981_1	None	0.002	0.000706	0.004094	5.78E-09	No hit passing threshold	0	0	No Annotation	No Annotation	No Annotation	No Annotation	No Annotation	No Annotation	No Annotation
1982_1	None	0.007	0.001422	0.004094	4.08E-08	No hit passing threshold	0	0	No Annotation	No Annotation	No Annotation	No Annotation	No Annotation	No Annotation	No Annotation
1983_1	None	0.005	0.01027	0.096132	4.94E-06	No hit passing threshold	0	0	7.53E-14	O	C-terminal, D2-small domain, of ClpB protein	-	-	-	AAA_2,ClpB_D2-small
1984_1	None	0	0.000505	0.096578	0	No hit passing threshold	0	0	No Annotation	No Annotation	No Annotation	No Annotation	No Annotation	No Annotation	No Annotation
1985_1	None	0.009	0.000199	0.004121	7.38E-09	No hit passing threshold	0	0	No Annotation	No Annotation	No Annotation	No Annotation	No Annotation	No Annotation	No Annotation
1986_1	None	0.002	0.000152	0.088533	2.69E-08	No hit passing threshold	0	0	No Annotation	No Annotation	No Annotation	No Annotation	No Annotation	No Annotation	No Annotation
1987_1	None	0.01	0.00001	0.004089	4.09E-10	No hit passing threshold	0	0	No Annotation	No Annotation	No Annotation	No Annotation	No Annotation	No Annotation	No Annotation
1988_1	None	0.001	0.002201	0.004121	9.07E-09	No hit passing threshold	0	0	No Annotation	No Annotation	No Annotation	No Annotation	No Annotation	No Annotation	No Annotation
1989_1	None	0.006	0.00123	0.004089	3.02E-08	No hit passing threshold	0	0	7.89E-43	-	-	-	-	-	-
1990_1	None	0	0.000542	0.098575	0	No hit passing threshold	0	0	3.99E-109	C	SMART Elongator protein 3 MiaB NifB	-	1.21.98.3	R06268,R06269,R06270	B12-binding,DUF4080,Radical_SAM
1991_1	None	0	0.000131	0.098722	0	No hit passing threshold	0	0	3.80E-83	C	SMART Elongator protein 3 MiaB NifB	-	1.21.98.3	R06268,R06269,R06270	B12-binding,DUF4080,Radical_SAM
1992_1	None	0	0.006919	0.095386	0	No hit passing threshold	0	0	No Annotation	No Annotation	No Annotation	No Annotation	No Annotation	No Annotation	No Annotation
1993_1	None	0.001	0.000993	0.010666	1.06E-08	No hit passing threshold	0	0	2.65E-52	-	-	-	-	-	-
1994_1	None	0.001	0	0.006472	0	No hit passing threshold	0	0	No Annotation	No Annotation	No Annotation	No Annotation	No Annotation	No Annotation	No Annotation
1995_1	None	0.003	0.001704	0.098561	5.04E-07	No hit passing threshold	0	0	No Annotation	No Annotation	No Annotation	No Annotation	No Annotation	No Annotation	No Annotation
1996_1	None	0	0	0.091409	0	No hit passing threshold	0	0	No Annotation	No Annotation	No Annotation	No Annotation	No Annotation	No Annotation	No Annotation
1997_1	None	0.026	0.000053	0.020143	2.78E-08	No hit passing threshold	0	0	1.77E-29	-	-	-	-	-	-
1998_1	None	0	0.012442	0.006065	0	No hit passing threshold	0	0	No Annotation	No Annotation	No Annotation	No Annotation	No Annotation	No Annotation	No Annotation
1999_1	None	0.022	0.004645	0.098626	1.01E-05	No hit passing threshold	0	0	No Annotation	No Annotation	No Annotation	No Annotation	No Annotation	No Annotation	No Annotation
[truncated: 346,429 more rows]
